# Supplementary material for: The level and determinants of COVID-19 vaccine acceptance in Ghana
Source: PLoS One. 2022 Jul 8;17(7):e0270768. doi: 10.1371/journal.pone.0270768 (PMC9269973; doi:10.1371/journal.pone.0270768)
Supplement: S1 Data — (XLSX) [file pone.0270768.s001.xlsx]

## Sheet: COVID-19 DATA
AGE (YEARS)	GENDER	OCCUPATION	RELIGION	Have you ever heard of Covid-19 disease?	f your answer to question 8 is Yes, where did you first hear of Covid-19?	ever contracted Covid-19?	How do you rate your overall health?	If the Government of Ghana provides free COVID-19 vaccine within the coming 12 months, will you receive it?	If your answer to the question above is No, why? (multiple answers allowed)	It is important to get a vaccine to protect people from covid-19 disease	Vaccines developed by Pharmaceutical companies in general are safe and particularly covid-19 vaccines	The government will make the vaccine available to all citizens for free	Most of my friends will support the COVID-19 vaccine	If I tell my friends and relatives that I intend to get vaccinated against COVID-19 when a vaccine is available, they will respond positively.	My chance of getting COVID-19 in the next few months is great	I am worried about the likelihood of getting COVID 19	Getting COVID-19 is currently a possibility for me.	I believe that if I do not get vaccinated, the likelihood of my family and relatives getting infected with Covid-19 will increase.	I will be very sick if I get COVID-19 disease	Complications from COVID-19 disease are serious	I am concerned about myself or family members dying due to covid-19 infection.	Vaccination is a good idea because I feel less worried about catching COVID-19	Vaccination decreases my chance of getting COVID-19 or infecting others	I believe that COVID-19 vaccine will have high efficacy in preventing significant suffering and complications of the disease.	I am worried the possible side-effects of COVID-19 vaccination would interfere with my usual activities	I am concerned about the efficacy of the COVID-19 vaccine	I am concerned of affordability (high cost) of getting the COVID-19 vaccination	I am concerned about the safety of the COVID-19 vaccination	I am concerned of a faulty/fake COVID-19 vaccine	I will only take the COVID-19 vaccine if I was given adequate information about it	I will only take the COVID-19 vaccine if the vaccine is taken by many in the public	The chances of me getting vaccinated against COVID-19 will increase if my doctor recommends it	The chances of me getting vaccinated against COVID-19 will increase if friends and family express support for the benefit of the vaccine
32	0	1	1	Yes	Social media	No	Very good	No	Do not believe in vaccination	Agree	Agree	Agree	Strongly agree	Strongly agree	Strongly disagree	Strongly disagree	Strongly disagree	Strongly disagree	Strongly disagree	Strongly disagree	Strongly disagree	Strongly disagree	Strongly disagree	Strongly disagree	Disagree	Strongly disagree	Strongly disagree	Strongly disagree	Strongly Disagree	Strongly Disagree	Strongly disagree	Strongly disagree	Strongly disagree
30	1	1	1	Yes	Internet	No	Good	No	Will wait until it seems safe to get the vaccine	Agree	Neither Agree nor Disagree	Neither Agree nor Disagree	Agree	Agree	Disagree	Disagree	Disagree	Disagree	Agree	Agree	Disagree	Agree	Agree	Agree	Strongly agree	Disagree	Disagree	Disagree	Disagree	Agree	Disagree	Agree	Agree
28	1	1	0	Yes	Social media	No	Very good	Yes		Agree	Agree	Agree	Neither Agree nor Disagree	Agree	Strongly disagree	Disagree	Disagree	Disagree	Neither agree nor disagree	Agree	Agree	Agree	Agree	Agree	Neither agree nor disagree	Neither agree nor disagree	Strongly agree	Agree	Strongly agree	Agree	Agree	Neither agree nor disagree	Agree
31	1	0	1	Yes	Internet	No	Good	Yes		Agree	Agree	Agree	Neither Agree nor Disagree	Agree	Neither Agree nor disagree	Disagree	Disagree	Agree	Agree	Strongly agree	Strongly agree	Agree	Neither agree nor disagree	Agree	Disagree	Disagree	Agree	Disagree	Agree	Agree	Agree	Agree	Agree
26	1	1	1	Yes	Internet	No	Very good	Yes		Strongly Agree	Agree	Agree	Neither Agree nor Disagree	Neither Agree nor Disagree	Strongly disagree	Agree	Strongly disagree	Neither agree nor disagree	Neither agree nor disagree	Agree	Agree	Neither agree nor disagree	Neither agree nor disagree	Agree	Agree	Agree	Neither agree nor disagree	Agree	Agree	Strongly agree	Strongly agree	Neither agree nor disagree	Agree
33	1	0	1	Yes	Television	No	Good	Yes		Strongly Agree	Agree	Agree	Agree	Agree	Disagree	Disagree	Disagree	Agree	Disagree	Disagree	Agree	Agree	Agree	Agree	Disagree	Agree	Agree	Agree	Agree	Agree	Disagree	Disagree	Disagree
28	0	0	1	Yes	Internet	No	Very good	Yes		Strongly Agree	Strongly Agree	Agree	Agree	Neither Agree nor Disagree	Neither Agree nor disagree	Agree	Strongly agree	Agree	Disagree	Neither agree nor disagree	Agree	Strongly agree	Agree	Strongly agree	Strongly agree	Neither agree nor disagree	Agree	Agree	Agree	Strongly agree	Strongly agree	Strongly disagree	Agree
37	0	1	1	Yes	Television	No	Very good	Yes		Strongly Agree	Agree	Agree	Agree	Agree	Agree	Agree	Agree	Agree	Agree	Strongly agree	Agree	Agree	Agree	Agree	Neither agree nor disagree	Disagree	Disagree	Agree	Strongly agree	Strongly agree	Disagree	Agree	Agree
28	1	2	1	Yes	Television	No	Good	Yes		Strongly Agree	Agree	Agree	Neither Agree nor Disagree	Agree	Agree	Disagree	Neither Agree nor disagree	Agree	Neither agree nor disagree	Agree	Agree	Agree	Agree	Agree	Neither agree nor disagree	Neither agree nor disagree	Disagree	Agree	Agree	Agree	Neither agree nor disagree	Agree	Agree
28	0	3	1	Yes	Social media	No	Very good	No	Not confident in the safety of the vaccine;Will wait until it seems safe to get the vaccine	Agree	Agree	Agree	Agree	Agree	Strongly disagree	Agree	Disagree	Disagree	Agree	Strongly agree	Strongly agree	Agree	Strongly agree	Agree	Agree	Strongly agree	Disagree	Agree	Strongly agree	Strongly agree	Disagree	Agree	Agree
25	1	1	1	Yes	Internet	No	Very good	No	Will wait until it seems safe to get the vaccine	Neither Agree nor Disagree	Neither Agree nor Disagree	Strongly Agree	Neither Agree nor Disagree	Neither Agree nor Disagree	Strongly disagree	Disagree	Neither Agree nor disagree	Neither agree nor disagree	Neither agree nor disagree	Agree	Agree	Neither agree nor disagree	Neither agree nor disagree	Neither agree nor disagree	Neither agree nor disagree	Neither agree nor disagree	Neither agree nor disagree	Disagree	Neither agree nor disagree	Neither agree nor disagree	Neither agree nor disagree	Neither agree nor disagree	Neither agree nor disagree
31	1	0	1	Yes	Television	No	Very good	Yes		Agree	Agree	Agree	Agree	Agree	Disagree	Agree	Disagree	Strongly agree	Disagree	Agree	Strongly agree	Disagree	Disagree	Agree	Agree	Agree	Agree	Agree	Disagree	Agree	Disagree	Agree	Agree
30	1	2	1	Yes	Radio	No	Very good	No	Will wait until it seems safe to get the vaccine	Agree	Agree	Agree	Neither Agree nor Disagree	Agree	Strongly disagree	Strongly disagree	Strongly disagree	Strongly disagree	Disagree	Strongly agree	Agree	Strongly agree	Strongly agree	Strongly agree	Disagree	Neither agree nor disagree	Strongly disagree	Neither agree nor disagree	Neither agree nor disagree	Strongly agree	Disagree	Neither agree nor disagree	Agree
32	0	3	1	Yes	Social media	No	Good	Yes		Strongly Agree	Strongly Agree	Strongly disagree	Neither Agree nor Disagree	Strongly agree	Disagree	Strongly disagree	Strongly disagree	Strongly disagree	Neither agree nor disagree	Neither agree nor disagree	Strongly agree	Neither agree nor disagree	Agree	Agree	Strongly disagree	Neither agree nor disagree	Disagree	Agree	Strongly Disagree	Strongly Disagree	Strongly disagree	Strongly disagree	Strongly disagree
30	1	0	1	Yes	Television	No	Good	Yes		Agree	Agree	Agree	Agree	Agree	Neither Agree nor disagree	Agree	Neither Agree nor disagree	Agree	Agree	Agree	Strongly agree	Neither agree nor disagree	Agree	Agree	Agree	Agree	Agree	Agree	Agree	Agree	Agree	Agree	Agree
27	0	3	1	Yes	Radio	No	Good	Yes		Agree	Agree	Neither Agree nor Disagree	Disagree	Neither Agree nor Disagree	Strongly disagree	Disagree	Strongly disagree	Strongly disagree	Agree	Agree	Agree	Agree	Agree	Agree	Disagree	Disagree	Agree	Agree	Disagree	Agree	Disagree	Strongly agree	Disagree
38	0	1	1	Yes	Television	No	Very good	Yes		Strongly Agree	Strongly Agree	Neither Agree nor Disagree	Agree	Strongly agree	Agree	Disagree	Agree	Disagree	Strongly disagree	Strongly disagree	Agree	Strongly agree	Agree	Strongly agree	Strongly disagree	Disagree	Disagree	Disagree	Agree	Agree	Agree	Strongly agree	Strongly agree
46	0	2	1	No		No	Very good	Yes		Strongly Agree	Strongly Agree	Strongly Agree	Agree	Strongly agree	Strongly disagree	Strongly disagree	Disagree	Disagree	Strongly agree	Strongly agree	Agree	Agree	Agree	Agree	Agree	Strongly agree	Disagree	Strongly agree	Agree	Agree	Disagree	Agree	Agree
32	0	3	1	Yes	Radio	No	Good	Yes		Strongly Agree	Agree	Strongly Agree	Strongly agree	Strongly agree	Strongly disagree	Strongly disagree	Strongly disagree	Agree	Agree	Strongly agree	Strongly agree	Agree	Strongly agree	Strongly agree	Strongly agree	Strongly agree	Neither agree nor disagree	Strongly agree	Agree	Strongly agree	Disagree	Disagree	Disagree
35	1	0	1	Yes	Television	Yes	Good	Yes		Agree	Agree	Agree	Agree	Agree	Disagree	Disagree	Strongly disagree	Neither agree nor disagree	Agree	Agree	Agree	Neither agree nor disagree	Disagree	Neither agree nor disagree	Disagree	Agree	Disagree	Disagree	Disagree	Disagree	Disagree	Agree	Agree
24	1	0	1	Yes	Other (please specifyâ€¦â€¦â€¦â€¦â€¦â€¦â€¦â€¦..	No	Very good	Yes		Agree	Agree	Agree	Neither Agree nor Disagree	Neither Agree nor Disagree	Disagree	Disagree	Strongly disagree	Strongly disagree	Disagree	Agree	Agree	Neither agree nor disagree	Agree	Neither agree nor disagree	Neither agree nor disagree	Neither agree nor disagree	Neither agree nor disagree	Agree	Agree	Strongly agree	Neither agree nor disagree	Agree	Neither agree nor disagree
33	0	3	1	Yes	Social media	No	Very good	No	Not confident in the safety of the vaccine	Agree	Neither Agree nor Disagree	Agree	Neither Agree nor Disagree	Disagree	Strongly disagree	Strongly disagree	Strongly disagree	Strongly disagree	Neither agree nor disagree	Neither agree nor disagree	Strongly agree	Neither agree nor disagree	Neither agree nor disagree	Agree	Disagree	Neither agree nor disagree	Strongly disagree	Agree	Strongly agree	Disagree	Disagree	Strongly disagree	Neither agree nor disagree
32	1	1	1	Yes	Television	No	Very good	No	Will wait until it seems safe to get the vaccine	Agree	Neither Agree nor Disagree	Neither Agree nor Disagree	Agree	Agree	Disagree	Disagree	Neither Agree nor disagree	Disagree	Disagree	Neither agree nor disagree	Disagree	Neither agree nor disagree	Agree	Neither agree nor disagree	Neither agree nor disagree	Neither agree nor disagree	Disagree	Agree	Neither agree nor disagree	Strongly agree	Agree	Neither agree nor disagree	Agree
27	1	1	1	Yes	Television	No	Very good	Yes		Strongly Agree	Neither Agree nor Disagree	Strongly Agree	Neither Agree nor Disagree	Strongly Disagree	Strongly disagree	Strongly disagree	Strongly disagree	Disagree	Disagree	Strongly agree	Strongly agree	Agree	Strongly agree	Agree	Agree	Neither agree nor disagree	Strongly agree	Strongly agree	Strongly agree	Strongly agree	Agree	Strongly agree	Strongly agree
30	0	2	1	Yes	Internet	No	Very good	Yes		Strongly Agree	Disagree	Strongly Agree	Agree	Agree	Disagree	Agree	Disagree	Agree	Disagree	Strongly agree	Strongly agree	Strongly agree	Strongly agree	Strongly agree	Agree	Strongly agree	Strongly agree	Strongly agree	Strongly agree	Strongly agree	Neither agree nor disagree	Disagree	Agree
35	1	0	1	Yes	Television	No	Very good	Yes		Strongly Agree	Agree	Agree	Strongly agree	Disagree	Strongly disagree	Strongly disagree	Disagree	Disagree	Disagree	Agree	Strongly agree	Disagree	Agree	Agree	Disagree	Agree	Disagree	Agree	Strongly agree	Agree	Disagree	Agree	Disagree
35	1	1	1	Yes	Television	No	Good	Yes		Strongly Agree	Agree	Agree	Disagree	Agree	Strongly disagree	Agree	Disagree	Neither agree nor disagree	Agree	Agree	Strongly agree	Agree	Agree	Agree	Strongly agree	Agree	Disagree	Agree	Agree	Strongly agree	Disagree	Strongly agree	Neither agree nor disagree
35	1	0	1	Yes	Radio	No	Good	No	Not confident in the safety of the vaccine	Disagree	Disagree	Agree	Disagree	Strongly Disagree	Strongly disagree	Strongly disagree	Strongly disagree	Disagree	Neither agree nor disagree	Agree	Disagree	Strongly disagree	Strongly disagree	Disagree	Strongly disagree	Agree	Disagree	Agree	Agree	Disagree	Disagree	Disagree	Disagree
73	0	2	1	Yes	Television	No	Good	Yes		Strongly Agree	Agree	Strongly Agree	Disagree	Neither Agree nor Disagree	Strongly disagree	Strongly disagree	Strongly disagree	Strongly disagree	Agree	Agree	Agree	Agree	Agree	Agree	Disagree	Neither agree nor disagree	Disagree	Agree	Neither agree nor disagree	Agree	Agree	Neither agree nor disagree	Neither agree nor disagree
27	1	0	1	Yes	Internet	No	Very good	Yes		Agree	Agree	Agree	Neither Agree nor Disagree	Agree	Neither Agree nor disagree	Disagree	Neither Agree nor disagree	Neither agree nor disagree	Neither agree nor disagree	Neither agree nor disagree	Agree	Neither agree nor disagree	Agree	Agree	Strongly agree	Neither agree nor disagree	Disagree	Neither agree nor disagree	Neither agree nor disagree	Agree	Neither agree nor disagree	Neither agree nor disagree	Neither agree nor disagree
28	1	3	1	Yes	Internet	No	Very good	No	Will wait until it seems safe to get the vaccine	Neither Agree nor Disagree	Neither Agree nor Disagree	Neither Agree nor Disagree	Agree	Agree	Strongly disagree	Strongly disagree	Strongly disagree	Strongly disagree	Neither agree nor disagree	Agree	Strongly disagree	Neither agree nor disagree	Neither agree nor disagree	Neither agree nor disagree	Neither agree nor disagree	Neither agree nor disagree	Neither agree nor disagree	Neither agree nor disagree	Neither agree nor disagree	Agree	Neither agree nor disagree	Neither agree nor disagree	Disagree
27	1	2	1	Yes	Social media	No	Very good	No	Not confident in the safety of the vaccine;Do not believe in vaccination;Will wait until it seems safe to get the vaccine	Neither Agree nor Disagree	Neither Agree nor Disagree	Agree	Disagree	Neither Agree nor Disagree	Strongly disagree	Strongly disagree	Strongly disagree	Disagree	Neither agree nor disagree	Agree	Agree	Neither agree nor disagree	Neither agree nor disagree	Neither agree nor disagree	Neither agree nor disagree	Strongly agree	Neither agree nor disagree	Strongly agree	Strongly agree	Strongly agree	Agree	Neither agree nor disagree	Strongly agree
31	0	1	1	Yes	Internet	No	Very good	Yes		Strongly Agree	Agree	Strongly Agree	Agree	Agree	Strongly agree	Strongly agree	Agree	Strongly agree	Strongly agree	Agree	Agree	Strongly agree	Agree	Agree	Strongly agree	Strongly agree	Strongly agree	Strongly agree	Strongly agree	Agree	Strongly agree	Strongly agree	Strongly agree
28	1	3	1	Yes	Social media	No	Very good	Yes		Agree	Agree	Agree	Agree	Agree	Agree	Agree	Disagree	Agree	Disagree	Agree	Neither agree nor disagree	Strongly agree	Agree	Agree	Neither agree nor disagree	Agree	Disagree	Agree	Agree	Agree	Agree	Agree	Agree
42	0	3	1	Yes	Television	No	Good	No	Not confident in the safety of the vaccine;The vaccine will make me sterile;Will wait until it seems safe to get the vaccine	Strongly Agree	Neither Agree nor Disagree	Agree	Agree	Neither Agree nor Disagree	Disagree	Agree	Agree	Neither agree nor disagree	Agree	Strongly agree	Strongly agree	Agree	Agree	Agree	Agree	Disagree	Neither agree nor disagree	Strongly agree	Disagree	Strongly agree	Neither agree nor disagree	Disagree	Disagree
25	0	3	1	Yes	Internet	No	Very good	No	The vaccine will make me sterile	Neither Agree nor Disagree	Neither Agree nor Disagree	Neither Agree nor Disagree	Agree	Neither Agree nor Disagree	Strongly disagree	Strongly disagree	Strongly disagree	Strongly disagree	Strongly disagree	Agree	Strongly disagree	Neither agree nor disagree	Neither agree nor disagree	Neither agree nor disagree	Neither agree nor disagree	Neither agree nor disagree	Neither agree nor disagree	Neither agree nor disagree	Neither agree nor disagree	Neither agree nor disagree	Strongly disagree	Neither agree nor disagree	Neither agree nor disagree
33	0	0	1	Yes	Social media	Yes	Very good	Yes		Strongly Agree	Agree	Strongly Agree	Neither Agree nor Disagree	Agree	Disagree	Disagree	Disagree	Agree	Disagree	Agree	Agree	Agree	Agree	Agree	Disagree	Neither agree nor disagree	Agree	Neither agree nor disagree	Agree	Agree	Disagree	Agree	Neither agree nor disagree
26	1	0	1	No		No	Very good	Yes		Agree	Agree	Strongly Agree	Strongly agree	Neither Agree nor Disagree	Neither Agree nor disagree	Agree	Neither Agree nor disagree	Agree	Agree	Agree	Agree	Agree	Strongly agree	Agree	Agree	Agree	Strongly agree	Strongly agree	Strongly agree	Strongly agree	Disagree	Agree	Agree
32	0	0	1	Yes	Television	No	Very good	No	Not confident in the safety of the vaccine	Neither Agree nor Disagree	Neither Agree nor Disagree	Agree	Neither Agree nor Disagree	Neither Agree nor Disagree	Disagree	Strongly agree	Neither Agree nor disagree	Neither agree nor disagree	Disagree	Agree	Strongly agree	Agree	Agree	Agree	Agree	Strongly agree	Strongly agree	Strongly agree	Strongly agree	Strongly agree	Neither agree nor disagree	Agree	Neither agree nor disagree
33	1	1	1	Yes	Television	No	Very good	No	Not confident in the safety of the vaccine;Will wait until it seems safe to get the vaccine	Neither Agree nor Disagree	Neither Agree nor Disagree	Strongly Agree	Neither Agree nor Disagree	Neither Agree nor Disagree	Strongly disagree	Strongly disagree	Strongly disagree	Strongly disagree	Strongly disagree	Neither agree nor disagree	Strongly disagree	Strongly disagree	Strongly disagree	Strongly disagree	Neither agree nor disagree	Neither agree nor disagree	Strongly agree	Strongly agree	Strongly agree	Neither agree nor disagree	Strongly agree	Strongly disagree	Strongly agree
40	0	1	1	Yes	Internet	No	Good	Yes		Strongly Agree	Agree	Strongly Agree	Strongly agree	Agree	Strongly disagree	Agree	Disagree	Agree	Agree	Agree	Agree	Strongly agree	Strongly agree	Strongly agree	Disagree	Disagree	Disagree	Disagree	Disagree	Disagree	Disagree	Disagree	Disagree
32	1	1	1	Yes	Television	No	Good	No	Not confident in the safety of the vaccine;Will wait until it seems safe to get the vaccine	Disagree	Disagree	Neither Agree nor Disagree	Strongly Disagree	Strongly Disagree	Strongly disagree	Strongly disagree	Strongly disagree	Strongly disagree	Strongly disagree	Neither agree nor disagree	Strongly disagree	Strongly disagree	Strongly disagree	Strongly disagree	Strongly agree	Strongly agree	Neither agree nor disagree	Strongly agree	Strongly agree	Strongly Disagree	Strongly disagree	Strongly disagree	Strongly disagree
31	1	3	1	Yes	Friends/ family members	No	Fair	Yes		Strongly Agree	Strongly Agree	Strongly Agree	Strongly agree	Strongly agree	Strongly disagree	Strongly agree	Neither Agree nor disagree	Agree	Strongly agree	Strongly agree	Strongly agree	Strongly agree	Strongly agree	Strongly agree	Strongly agree	Agree	Disagree	Agree	Agree	Strongly agree	Disagree	Strongly agree	Strongly agree
24	1	0	1	Yes	Television	No	Good	Yes		Agree	Agree	Agree	Neither Agree nor Disagree	Neither Agree nor Disagree	Disagree	Neither Agree nor disagree	Disagree	Disagree	Neither agree nor disagree	Neither agree nor disagree	Neither agree nor disagree	Agree	Agree	Agree	Neither agree nor disagree	Neither agree nor disagree	Neither agree nor disagree	Neither agree nor disagree	Agree	Agree	Neither agree nor disagree	Neither agree nor disagree	Agree
32	1	0	1	Yes	Television	No	Very good	No	Not confident in the safety of the vaccine	Disagree	Neither Agree nor Disagree	Agree	Agree	Disagree	Strongly disagree	Strongly disagree	Strongly disagree	Strongly disagree	Strongly disagree	Neither agree nor disagree	Strongly disagree	Strongly disagree	Strongly disagree	Strongly disagree	Disagree	Strongly agree	Strongly agree	Strongly agree	Strongly agree	Strongly Disagree	Strongly disagree	Strongly disagree	Strongly disagree
31	1	0	1	Yes	Social media	No	Very good	Yes		Strongly Agree	Agree	Agree	Agree	Agree	Strongly disagree	Strongly disagree	Strongly disagree	Strongly disagree	Neither agree nor disagree	Agree	Strongly disagree	Agree	Agree	Agree	Agree	Agree	Agree	Disagree	Agree	Agree	Agree	Agree	Strongly agree
31	1	0	1	Yes	Television	No	Very good	No	Not confident in the safety of the vaccine	Agree	Agree	Agree	Neither Agree nor Disagree	Neither Agree nor Disagree	Disagree	Disagree	Neither Agree nor disagree	Disagree	Agree	Strongly agree	Agree	Disagree	Agree	Agree	Agree	Neither agree nor disagree	Neither agree nor disagree	Strongly agree	Disagree	Neither agree nor disagree	Disagree	Neither agree nor disagree	Strongly agree
43	0	0	1	Yes	Radio	No	Very good	Yes		Agree	Agree	Agree	Neither Agree nor Disagree	Agree	Agree	Strongly disagree	Strongly disagree	Strongly disagree	Strongly disagree	Agree	Strongly disagree	Disagree	Disagree	Neither agree nor disagree	Neither agree nor disagree	Agree	Disagree	Agree	Neither agree nor disagree	Agree	Neither agree nor disagree	Neither agree nor disagree	Neither agree nor disagree
31	1	0	1	Yes	Social media	No	Good	No	Will wait until it seems safe to get the vaccine	Strongly Agree	Neither Agree nor Disagree	Strongly Agree	Strongly agree	Agree	Disagree	Disagree	Agree	Disagree	Neither agree nor disagree	Strongly agree	Neither agree nor disagree	Agree	Neither agree nor disagree	Neither agree nor disagree	Disagree	Disagree	Disagree	Agree	Agree	Strongly Disagree	Strongly disagree	Disagree	Disagree
27	1	0	1	Yes	Internet	No	Good	No	Not confident in the safety of the vaccine	Agree	Neither Agree nor Disagree	Agree	Neither Agree nor Disagree	Neither Agree nor Disagree	Neither Agree nor disagree	Neither Agree nor disagree	Neither Agree nor disagree	Neither agree nor disagree	Neither agree nor disagree	Agree	Strongly agree	Disagree	Neither agree nor disagree	Disagree	Neither agree nor disagree	Agree	Neither agree nor disagree	Agree	Neither agree nor disagree	Neither agree nor disagree	Disagree	Neither agree nor disagree	Neither agree nor disagree
35	0	3	1	Yes	Television	Yes	Very good	Yes		Strongly Agree	Agree	Neither Agree nor Disagree	Agree	Neither Agree nor Disagree	Agree	Strongly agree	Neither Agree nor disagree	Agree	Strongly agree	Strongly agree	Strongly agree	Strongly agree	Strongly agree	Agree	Strongly agree	Strongly agree	Agree	Strongly agree	Strongly agree	Strongly agree	Agree	Strongly agree	Strongly agree
20	1	0	1	Yes	Radio	No	Fair	No	Will wait until it seems safe to get the vaccine	Disagree	Agree	Agree	Agree	Agree	Disagree	Disagree	Disagree	Disagree	Disagree	Agree	Agree	Agree	Agree	Agree	Disagree	Agree	Agree	Agree	Agree	Agree	Strongly agree	Agree	Strongly agree
34	1	0	1	Yes	Television	No	Very good	Yes		Strongly Agree	Agree	Agree	Agree	Agree	Disagree	Agree	Disagree	Disagree	Agree	Agree	Agree	Strongly agree	Strongly agree	Agree	Disagree	Agree	Disagree	Agree	Agree	Agree	Agree	Agree	Agree
29	0	0	1	Yes	Internet	Yes	Very good	Yes		Strongly Agree	Strongly Agree	Strongly Agree	Agree	Agree	Disagree	Disagree	Agree	Agree	Agree	Strongly agree	Agree	Strongly agree	Strongly agree	Agree	Neither agree nor disagree	Disagree	Disagree	Disagree	Strongly Disagree	Disagree	Strongly disagree	Strongly agree	Strongly agree
33	1	0	1	Yes	Television	No	Very good	Yes		Disagree	Agree	Agree	Agree	Agree	Disagree	Disagree	Disagree	Disagree	Disagree	Agree	Disagree	Disagree	Disagree	Disagree	Agree	Agree	Disagree	Agree	Disagree	Disagree	Disagree	Disagree	Disagree
31	0	1	1	Yes	Television	No	Very good	No	Not confident in the safety of the vaccine	Strongly Agree	Neither Agree nor Disagree	Strongly Agree	Agree	Strongly agree	Disagree	Neither Agree nor disagree	Neither Agree nor disagree	Disagree	Neither agree nor disagree	Strongly agree	Strongly agree	Strongly agree	Agree	Strongly agree	Neither agree nor disagree	Agree	Disagree	Strongly agree	Strongly agree	Strongly agree	Strongly agree	Strongly agree	Strongly agree
32	0	0	1	Yes	Radio	No	Good	No	Will wait until it seems safe to get the vaccine	Neither Agree nor Disagree	Neither Agree nor Disagree	Disagree	Agree	Neither Agree nor Disagree	Strongly disagree	Disagree	Neither Agree nor disagree	Disagree	Disagree	Agree	Disagree	Disagree	Disagree	Disagree	Agree	Strongly agree	Disagree	Agree	Agree	Neither agree nor disagree	Disagree	Disagree	Disagree
23	1	1	1	Yes	Social media	No	Very good	Yes		Strongly Agree	Strongly Agree	Strongly Agree	Strongly agree	Strongly agree	Strongly disagree	Strongly agree	Neither Agree nor disagree	Strongly agree	Neither agree nor disagree	Strongly agree	Strongly agree	Strongly agree	Strongly agree	Strongly agree	Strongly agree	Strongly agree	Strongly agree	Strongly agree	Strongly agree	Strongly agree	Strongly agree	Strongly agree	Strongly agree
30	0	1	1	Yes	Radio	No	Good	Yes		Agree	Agree	Agree	Neither Agree nor Disagree	Neither Agree nor Disagree	Disagree	Disagree	Neither Agree nor disagree	Agree	Neither agree nor disagree	Agree	Agree	Agree	Agree	Agree	Neither agree nor disagree	Agree	Neither agree nor disagree	Neither agree nor disagree	Agree	Agree	Disagree	Agree	Neither agree nor disagree
30	1	0	1	Yes	Radio	Yes	Good	Yes		Agree	Agree	Neither Agree nor Disagree	Strongly agree	Neither Agree nor Disagree	Disagree	Strongly disagree	Strongly disagree	Strongly agree	Strongly agree	Strongly agree	Strongly agree	Strongly agree	Strongly disagree	Strongly agree	Strongly agree	Strongly agree	Disagree	Strongly agree	Strongly agree	Strongly agree	Strongly agree	Strongly agree	Strongly agree
30	0	1	1	Yes	Radio	No	Good	Yes		Agree	Agree	Agree	Neither Agree nor Disagree	Neither Agree nor Disagree	Disagree	Disagree	Neither Agree nor disagree	Agree	Neither agree nor disagree	Agree	Agree	Agree	Agree	Agree	Neither agree nor disagree	Agree	Neither agree nor disagree	Neither agree nor disagree	Agree	Agree	Disagree	Agree	Neither agree nor disagree
34	1	1	1	Yes	Television	No	Good	Yes		Strongly Agree	Agree	Strongly Agree	Strongly agree	Strongly agree	Strongly disagree	Strongly disagree	Strongly disagree	Strongly disagree	Strongly agree	Strongly agree	Strongly agree	Strongly agree	Strongly agree	Neither agree nor disagree	Strongly disagree	Agree	Strongly disagree	Agree	Neither agree nor disagree	Strongly agree	Strongly disagree	Strongly disagree	Strongly disagree
35	1	0	1	Yes	Internet	No	Very good	Yes		Strongly Agree	Strongly Agree	Strongly Agree	Strongly agree	Agree	Strongly agree	Agree	Disagree	Strongly agree	Neither agree nor disagree	Strongly agree	Strongly agree	Strongly agree	Strongly agree	Strongly agree	Strongly agree	Strongly agree	Strongly agree	Strongly agree	Strongly agree	Strongly agree	Disagree	Disagree	Disagree
28	0	3	1	No		No	Very good	No	Not confident in the safety of the vaccine;Do not believe in vaccination	Disagree	Disagree	Neither Agree nor Disagree	Neither Agree nor Disagree	Neither Agree nor Disagree	Strongly disagree	Strongly disagree	Strongly disagree	Strongly disagree	Strongly disagree	Neither agree nor disagree	Strongly disagree	Disagree	Disagree	Disagree	Disagree	Neither agree nor disagree	Neither agree nor disagree	Agree	Strongly agree	Disagree	Disagree	Disagree	Disagree
32	0	0	1	Yes	Internet	No	Good	Yes		Strongly Agree	Strongly Agree	Strongly Agree	Agree	Agree	Agree	Agree	Agree	Agree	Neither agree nor disagree	Agree	Agree	Agree	Agree	Agree	Agree	Agree	Agree	Agree	Agree	Strongly agree	Agree	Agree	Agree
35	0	0	1	Yes	Social media	No	Very good	No	Will wait until it seems safe to get the vaccine	Agree	Strongly Agree	Agree	Agree	Agree	Agree	Neither Agree nor disagree	Disagree	Strongly disagree	Agree	Strongly agree	Strongly agree	Agree	Agree	Agree	Strongly agree	Agree	Agree	Strongly agree	Strongly agree	Strongly agree	Agree	Agree	Agree
26	1	1	1	Yes	Radio	No	Very good	Yes		Strongly Agree	Strongly Agree	Strongly Agree	Agree	Strongly agree	Strongly disagree	Strongly disagree	Strongly disagree	Neither agree nor disagree	Disagree	Neither agree nor disagree	Strongly agree	Agree	Strongly agree	Strongly agree	Neither agree nor disagree	Agree	Neither agree nor disagree	Strongly agree	Agree	Strongly agree	Neither agree nor disagree	Agree	Disagree
31	0	0	1	Yes	Television	Yes	Very good	No	Will wait until it seems safe to get the vaccine;Already had or think I have had COVID-19	Strongly Agree	Neither Agree nor Disagree	Agree	Agree	Agree	Disagree	Disagree	Disagree	Agree	Disagree	Agree	Disagree	Agree	Strongly agree	Strongly agree	Agree	Agree	Disagree	Agree	Agree	Neither agree nor disagree	Disagree	Disagree	Disagree
45	0	0	0	Yes	Social media	No	Very good	Yes		Strongly Agree	Agree	Agree	Strongly agree	Strongly agree	Strongly disagree	Strongly disagree	Disagree	Disagree	Neither agree nor disagree	Agree	Agree	Agree	Strongly agree	Agree	Disagree	Neither agree nor disagree	Strongly disagree	Disagree	Disagree	Agree	Agree	Agree	Agree
32	1	0	1	Yes	Social media	No	Very good	Yes		Strongly Agree	Agree	Agree	Agree	Agree	Strongly disagree	Strongly disagree	Strongly disagree	Strongly disagree	Strongly disagree	Strongly agree	Strongly disagree	Disagree	Disagree	Agree	Disagree	Strongly agree	Strongly disagree	Strongly agree	Strongly agree	Neither agree nor disagree	Disagree	Disagree	Disagree
36	0	1	1	Yes	Friends/ family members	No	Very good	Yes		Strongly Agree	Agree	Agree	Agree	Strongly agree	Strongly disagree	Disagree	Strongly disagree	Agree	Agree	Agree	Strongly agree	Disagree	Agree	Agree	Disagree	Agree	Disagree	Agree	Agree	Agree	Disagree	Agree	Agree
25	0	2	1	Yes	Radio	No	Good	No	Not confident in the safety of the vaccine;I donâ€™t believe covid-19 exist;Will wait until it seems safe to get the vaccine	Strongly Disagree	Neither Agree nor Disagree	Strongly Agree	Disagree	Disagree	Strongly disagree	Strongly disagree	Strongly disagree	Strongly disagree	Disagree	Disagree	Disagree	Disagree	Disagree	Disagree	Strongly agree	Strongly agree	Disagree	Strongly agree	Strongly agree	Strongly agree	Disagree	Disagree	Disagree
33	0	1	1	Yes	Internet	No	Very good	Yes		Strongly Agree	Agree	Strongly Agree	Agree	Agree	Disagree	Strongly agree	Agree	Strongly agree	Strongly agree	Strongly agree	Strongly agree	Strongly agree	Strongly agree	Strongly agree	Strongly agree	Neither agree nor disagree	Strongly disagree	Strongly agree	Strongly agree	Strongly agree	Strongly agree	Strongly agree	Strongly agree
31	0	1	1	Yes	Internet	No	Very good	No	Not confident in the safety of the vaccine	Neither Agree nor Disagree	Neither Agree nor Disagree	Agree	Neither Agree nor Disagree	Neither Agree nor Disagree	Strongly disagree	Neither Agree nor disagree	Neither Agree nor disagree	Strongly disagree	Strongly disagree	Strongly agree	Strongly disagree	Neither agree nor disagree	Neither agree nor disagree	Neither agree nor disagree	Strongly agree	Strongly agree	Strongly agree	Strongly agree	Strongly agree	Neither agree nor disagree	Neither agree nor disagree	Neither agree nor disagree	Neither agree nor disagree
34	0	1	1	Yes	Internet	No	Very good	Yes		Strongly Agree	Agree	Strongly Agree	Agree	Agree	Agree	Strongly agree	Agree	Agree	Neither agree nor disagree	Strongly agree	Strongly agree	Agree	Agree	Agree	Agree	Neither agree nor disagree	Neither agree nor disagree	Agree	Strongly agree	Agree	Agree	Strongly agree	Strongly agree
31	1	1	1	Yes	Television	No	Good	Yes		Strongly Agree	Strongly Agree	Strongly Agree	Agree	Agree	Disagree	Neither Agree nor disagree	Disagree	Neither agree nor disagree	Disagree	Agree	Agree	Agree	Agree	Agree	Neither agree nor disagree	Agree	Disagree	Agree	Agree	Strongly agree	Agree	Neither agree nor disagree	Agree
35	0	1	1	Yes	Internet	No	Good	Yes		Strongly Agree	Agree	Neither Agree nor Disagree	Strongly agree	Agree	Strongly disagree	Agree	Agree	Agree	Agree	Strongly agree	Strongly agree	Strongly agree	Strongly agree	Strongly agree	Agree	Agree	Agree	Strongly agree	Strongly agree	Strongly agree	Disagree	Strongly agree	Agree
30	0	1	0	Yes	Television	No	Very good	Yes		Agree	Agree	Strongly Agree	Agree	Agree	Disagree	Neither Agree nor disagree	Strongly disagree	Neither agree nor disagree	Strongly disagree	Neither agree nor disagree	Strongly agree	Strongly agree	Strongly agree	Agree	Neither agree nor disagree	Agree	Strongly agree	Agree	Agree	Strongly agree	Neither agree nor disagree	Agree	Agree
27	0	1	1	Yes	Internet	No	Very good	No	Will wait until it seems safe to get the vaccine	Neither Agree nor Disagree	Agree	Strongly Agree	Agree	Agree	Strongly disagree	Strongly disagree	Strongly disagree	Strongly disagree	Strongly disagree	Neither agree nor disagree	Strongly disagree	Neither agree nor disagree	Disagree	Neither agree nor disagree	Disagree	Disagree	Strongly disagree	Disagree	Agree	Neither agree nor disagree	Disagree	Disagree	Disagree
21	0	2	1	Yes	Radio	No	Very good	Yes		Strongly Agree	Agree	Strongly Agree	Strongly agree	Agree	Strongly disagree	Disagree	Neither Agree nor disagree	Neither agree nor disagree	Neither agree nor disagree	Agree	Neither agree nor disagree	Agree	Disagree	Agree	Disagree	Disagree	Strongly disagree	Disagree	Neither agree nor disagree	Strongly agree	Neither agree nor disagree	Neither agree nor disagree	Strongly agree
30	0	1	1	Yes	Radio	No	Very good	No	Not confident in the safety of the vaccine;Will wait until it seems safe to get the vaccine	Agree	Agree	Agree	Neither Agree nor Disagree	Neither Agree nor Disagree	Disagree	Disagree	Disagree	Disagree	Disagree	Neither agree nor disagree	Agree	Agree	Agree	Neither agree nor disagree	Agree	Agree	Neither agree nor disagree	Agree	Agree	Disagree	Neither agree nor disagree	Disagree	Neither agree nor disagree
30	0	1	1	Yes	Radio	No	Very good	No	Not confident in the safety of the vaccine;Will wait until it seems safe to get the vaccine	Agree	Agree	Agree	Neither Agree nor Disagree	Neither Agree nor Disagree	Disagree	Disagree	Disagree	Disagree	Disagree	Neither agree nor disagree	Agree	Agree	Agree	Neither agree nor disagree	Agree	Agree	Neither agree nor disagree	Agree	Agree	Disagree	Neither agree nor disagree	Disagree	Neither agree nor disagree
33	1	1	1	Yes	Television	No	Very good	Yes		Agree	Agree	Strongly Agree	Strongly agree	Strongly agree	Agree	Strongly agree	Agree	Agree	Disagree	Neither agree nor disagree	Agree	Agree	Disagree	Strongly agree	Strongly agree	Disagree	Strongly disagree	Disagree	Strongly Disagree	Agree	Agree	Strongly agree	Strongly agree
40	1	1	1	Yes	Internet	No	Very good	Yes		Strongly Agree	Strongly Agree	Strongly Agree	Strongly agree	Strongly agree	Strongly disagree	Disagree	Strongly disagree	Strongly agree	Strongly agree	Agree	Strongly agree	Strongly agree	Strongly agree	Strongly agree	Neither agree nor disagree	Agree	Strongly disagree	Agree	Agree	Agree	Strongly disagree	Neither agree nor disagree	Neither agree nor disagree
36	0	0	0	Yes	Television	No	Very good	Yes		Strongly Agree	Agree	Agree	Strongly agree	Agree	Disagree	Agree	Agree	Strongly agree	Agree	Agree	Agree	Strongly agree	Strongly agree	Strongly agree	Agree	Agree	Disagree	Agree	Agree	Strongly agree	Disagree	Strongly agree	Agree
30	0	3	1	Yes	Internet	No	Very good	No	Will wait until it seems safe to get the vaccine	Neither Agree nor Disagree	Neither Agree nor Disagree	Strongly Agree	Disagree	Neither Agree nor Disagree	Strongly disagree	Neither Agree nor disagree	Strongly disagree	Neither agree nor disagree	Disagree	Neither agree nor disagree	Agree	Strongly agree	Strongly agree	Agree	Agree	Strongly agree	Neither agree nor disagree	Strongly agree	Agree	Agree	Neither agree nor disagree	Agree	Agree
22	0	3	1	Yes	Friends/ family members	No	Very good	No	Not confident in the safety of the vaccine	Neither Agree nor Disagree	Neither Agree nor Disagree	Strongly disagree	Neither Agree nor Disagree	Neither Agree nor Disagree	Strongly disagree	Strongly disagree	Strongly disagree	Strongly disagree	Neither agree nor disagree	Strongly agree	Strongly agree	Strongly disagree	Strongly disagree	Strongly disagree	Neither agree nor disagree	Neither agree nor disagree	Neither agree nor disagree	Neither agree nor disagree	Strongly agree	Disagree	Strongly disagree	Neither agree nor disagree	Neither agree nor disagree
26	0	3	0	Yes	Social media	No	Good	No	Not confident in the safety of the vaccine	Disagree	Neither Agree nor Disagree	Disagree	Agree	Agree	Disagree	Agree	Disagree	Disagree	Neither agree nor disagree	Disagree	Disagree	Disagree	Disagree	Disagree	Agree	Agree	Agree	Agree	Agree	Agree	Disagree	Agree	Disagree
36	0	0	1	Yes	Social media	No	Fair	Yes		Strongly Agree	Strongly Agree	Strongly Agree	Agree	Strongly agree	Strongly agree	Strongly agree	Strongly agree	Strongly agree	Strongly agree	Strongly agree	Strongly agree	Disagree	Strongly agree	Strongly agree	Strongly agree	Agree	Disagree	Agree	Disagree	Agree	Agree	Strongly agree	Agree
42	0	1	0	No		No	Very good	No	Not confident in the safety of the vaccine;Will wait until it seems safe to get the vaccine	Neither Agree nor Disagree	Neither Agree nor Disagree	agree	Agree	Agree	Neither Agree nor disagree	Agree	Strongly agree	Agree	Neither agree nor disagree	Strongly agree	Strongly agree	Strongly agree	Strongly agree	Strongly agree	Agree	Strongly agree	Agree	Strongly agree	Strongly agree	Strongly agree	Agree	Disagree	Neither agree nor disagree
35	0	1	1	Yes	Social media	No	Fair	Yes		Strongly Agree	Strongly Agree	Strongly Agree	Disagree	Strongly agree	Disagree	Strongly agree	Strongly agree	Strongly agree	Strongly agree	Strongly agree	Strongly agree	Strongly agree	Strongly agree	Strongly agree	Neither agree nor disagree	Agree	Agree	Agree	Agree	Strongly agree	Agree	Strongly agree	Strongly agree
31	0	1	1	Yes	Social media	Yes	Very good	Yes		Agree	Agree	Neither Agree nor Disagree	Agree	Agree	Disagree	Neither Agree nor disagree	Disagree	Disagree	Agree	Agree	Strongly agree	Agree	Agree	Agree	Agree	Agree	Neither agree nor disagree	Agree	Agree	Agree	Neither agree nor disagree	Agree	Agree
42	1	0	1	Yes	Internet	No	Very good	Yes		Strongly Agree	Agree	Strongly Agree	Agree	Neither Agree nor Disagree	Strongly disagree	Agree	Disagree	Agree	Neither agree nor disagree	Agree	Strongly agree	Agree	Agree	Agree	Neither agree nor disagree	Neither agree nor disagree	Neither agree nor disagree	Agree	Agree	Agree	Agree	Agree	Agree
25	0	1	1	Yes	Television	No	Good	Yes		Strongly Agree	Agree	Agree	Neither Agree nor Disagree	Agree	Neither Agree nor disagree	Agree	Neither Agree nor disagree	Agree	Agree	Strongly agree	Agree	Agree	Strongly agree	Agree	Disagree	Neither agree nor disagree	Agree	Disagree	Disagree	Strongly agree	Agree	Strongly agree	Strongly agree
38	0	1	1	Yes	Television	No	Very good	No	Not confident in the safety of the vaccine;Do not believe in vaccination	Neither Agree nor Disagree	Neither Agree nor Disagree	Disagree	Agree	Agree	Strongly disagree	Strongly disagree	Strongly disagree	Strongly disagree	Strongly disagree	Strongly agree	Strongly disagree	Agree	Strongly disagree	Neither agree nor disagree	Strongly disagree	Strongly agree	Agree	Agree	Strongly agree	Disagree	Disagree	Strongly disagree	Strongly disagree
33	0	1	1	Yes	Internet	No	Good	Yes		Agree	Agree	Agree	Agree	Agree	Disagree	Disagree	Disagree	Agree	Agree	Agree	Agree	Agree	Agree	Agree	Agree	Agree	Agree	Agree	Agree	Agree	Agree	Agree	Agree
25	1	0	1	Yes	Television	Yes	Very good	Yes		Strongly Agree	Strongly Agree	Strongly Agree	Strongly agree	Strongly agree	Strongly agree	Strongly agree	Strongly agree	Strongly agree	Strongly agree	Strongly agree	Agree	Agree	Agree	Agree	Agree	Strongly agree	Strongly agree	Strongly agree	Strongly agree	Strongly agree	Agree	Strongly agree	Strongly agree
31	0	0	1	Yes	Internet	Yes	Very good	Yes		Strongly Agree	Strongly Agree	Strongly disagree	Strongly agree	Strongly agree	Strongly agree	Strongly agree	Strongly agree	Strongly agree	Strongly disagree	Strongly agree	Strongly agree	Strongly agree	Strongly agree	Strongly agree	Strongly disagree	Agree	Strongly disagree	Agree	Strongly Disagree	Strongly agree	Strongly agree	Disagree	Disagree
34	1	1	1	Yes	Radio	No	Very good	Yes		Agree	Neither Agree nor Disagree	Agree	Agree	Agree	Strongly disagree	Disagree	Disagree	Neither agree nor disagree	Neither agree nor disagree	Agree	Strongly agree	Neither agree nor disagree	Neither agree nor disagree	Agree	Neither agree nor disagree	Agree	Neither agree nor disagree	Strongly agree	Strongly agree	Neither agree nor disagree	Disagree	Disagree	Strongly agree
40	0	1	1	Yes	Social media	No	Good	Yes		Strongly Agree	Disagree	Agree	Disagree	Disagree	Neither Agree nor disagree	Agree	Agree	Agree	Strongly agree	Strongly agree	Agree	Agree	Agree	Agree	Agree	Agree	Agree	Agree	Neither agree nor disagree	Agree	Disagree	Agree	Agree
37	0	1	1	Yes	Social media	No	Good	Yes		Strongly Agree	Agree	Strongly Agree	Strongly agree	Strongly agree	Neither Agree nor disagree	Agree	Agree	Strongly agree	Neither agree nor disagree	Disagree	Agree	Strongly agree	Strongly agree	Strongly agree	Agree	Strongly agree	Agree	Strongly agree	Strongly agree	Strongly agree	Strongly agree	Strongly agree	Strongly agree
43	0	1	1	Yes	Television	No	Good	Yes		Strongly Agree	Agree	Agree	Agree	Agree	Disagree	Agree	Agree	Strongly agree	Strongly agree	Strongly agree	Strongly agree	Strongly agree	Agree	Agree	Agree	Agree	Agree	Agree	Agree	Strongly agree	Disagree	Disagree	Neither agree nor disagree
38	1	0	1	Yes	Television	Yes	Very good	Yes		Strongly Agree	Agree	Agree	Strongly agree	Strongly agree	Neither Agree nor disagree	Neither Agree nor disagree	Agree	Agree	Agree	Agree	Agree	Strongly agree	Strongly agree	Strongly agree	Agree	Agree	Agree	Agree	Neither agree nor disagree	Neither agree nor disagree	Neither agree nor disagree	Neither agree nor disagree	Agree
40	1	1	1	Yes	Television	No	Good	No	Not confident in the safety of the vaccine	Neither Agree nor Disagree	Neither Agree nor Disagree	Neither Agree nor Disagree	Neither Agree nor Disagree	Disagree	Disagree	Disagree	Disagree	Disagree	Disagree	Agree	Disagree	Neither agree nor disagree	Neither agree nor disagree	Neither agree nor disagree	Agree	Agree	Neither agree nor disagree	Agree	Agree	Agree	Neither agree nor disagree	Agree	Neither agree nor disagree
27	0	2	1	Yes	Social media	No	Fair	Yes		Agree	Agree	Agree	Agree	Agree	Neither Agree nor disagree	Agree	Neither Agree nor disagree	Neither agree nor disagree	Agree	Agree	Agree	Neither agree nor disagree	Agree	Agree	Neither agree nor disagree	Agree	Agree	Agree	Strongly agree	Agree	Agree	Agree	Agree
36	0	1	1	Yes	Television	No	Very good	No	Not confident in the safety of the vaccine;Will wait until it seems safe to get the vaccine	Agree	Strongly disagree	Agree	Disagree	Disagree	Strongly disagree	Strongly disagree	Strongly disagree	Strongly disagree	Disagree	Agree	Neither agree nor disagree	Disagree	Disagree	Disagree	Disagree	Agree	Agree	Agree	Agree	Agree	Agree	Strongly disagree	Agree
41	0	0	1	Yes	Internet	No	Very good	Yes		Strongly Agree	Strongly Agree	Strongly Agree	Strongly agree	Agree	Disagree	Neither Agree nor disagree	Disagree	Agree	Disagree	Strongly agree	Strongly agree	Strongly agree	Strongly agree	Agree	Neither agree nor disagree	Disagree	Disagree	Disagree	Agree	Agree	Disagree	Agree	Agree
40	0	1	1	Yes	Television	No	Very good	Yes		Strongly Agree	Agree	Strongly Agree	Strongly agree	Strongly agree	Strongly disagree	Agree	Strongly disagree	Strongly agree	Agree	Strongly agree	Strongly agree	Strongly agree	Strongly agree	Strongly agree	Agree	Agree	Strongly disagree	Agree	Strongly agree	Agree	Strongly agree	Strongly agree	Strongly agree
41	0	1	1	Yes	Radio	No	Good	Yes		Strongly Agree	Neither Agree nor Disagree	Strongly Agree	Neither Agree nor Disagree	Agree	Strongly disagree	Agree	Neither Agree nor disagree	Disagree	Agree	Strongly agree	Strongly agree	Agree	Strongly agree	Agree	Strongly agree	Strongly agree	Strongly agree	Strongly agree	Strongly agree	Strongly agree	Neither agree nor disagree	Agree	Agree
30	0	1	1	Yes	Internet	No	Very good	No	Not confident in the safety of the vaccine;Will wait until it seems safe to get the vaccine	Agree	Neither Agree nor Disagree	Neither Agree nor Disagree	Neither Agree nor Disagree	Neither Agree nor Disagree	Strongly disagree	Neither Agree nor disagree	Strongly disagree	Neither agree nor disagree	Strongly disagree	Neither agree nor disagree	Strongly agree	Neither agree nor disagree	Neither agree nor disagree	Neither agree nor disagree	Agree	Strongly agree	Neither agree nor disagree	Strongly agree	Agree	Agree	Agree	Neither agree nor disagree	Agree
39	0	2	1	Yes	Social media	No	Good	Yes		Strongly Agree	Agree	Agree	Agree	Agree	Strongly disagree	Strongly disagree	Strongly disagree	Strongly disagree	Neither agree nor disagree	Agree	Agree	Agree	Agree	Agree	Agree	Agree	Disagree	Agree	Agree	Agree	Agree	Disagree	Disagree
52	0	1	1	Yes	Friends/ family members	No	Very good	Yes		Strongly Agree	Strongly Agree	Agree	Strongly agree	Agree	Neither Agree nor disagree	Disagree	Disagree	Agree	Disagree	Disagree	Strongly agree	Disagree	Agree	Agree	Disagree	Disagree	Disagree	Agree	Strongly agree	Agree	Neither agree nor disagree	Disagree	Agree
43	0	1	1	Yes	Friends/ family members	No	Good	Yes		Strongly Agree	Neither Agree nor Disagree	Agree	Agree	Agree	Disagree	Agree	Agree	Strongly agree	Strongly agree	Strongly agree	Strongly agree	Agree	Agree	Agree	Agree	Agree	Agree	Strongly agree	Strongly agree	Agree	Neither agree nor disagree	Agree	Agree
21	0	2	1	Yes	Radio	No	Very good	No	The vaccine will make me sterile;Will wait until it seems safe to get the vaccine	Agree	Agree	Agree	Agree	Agree	Disagree	Disagree	Disagree	Agree	Agree	Agree	Agree	Agree	Agree	Agree	Strongly agree	Agree	Agree	Agree	Disagree	Agree	Agree	Agree	Disagree
45	0	1	1	Yes	Radio	No	Good	Yes		Agree	Neither Agree nor Disagree	Strongly Agree	Agree	Agree	Neither Agree nor disagree	Neither Agree nor disagree	Neither Agree nor disagree	Neither agree nor disagree	Neither agree nor disagree	Strongly agree	Strongly agree	Agree	Strongly agree	Neither agree nor disagree	Neither agree nor disagree	Agree	Strongly disagree	Strongly agree	Neither agree nor disagree	Neither agree nor disagree	Agree	Disagree	Neither agree nor disagree
53	0	1	1	Yes	Social media	No	Very good	Yes		Strongly Agree	Neither Agree nor Disagree	Strongly Agree	Neither Agree nor Disagree	Agree	Disagree	Disagree	Disagree	Disagree	Agree	Agree	Agree	Disagree	Agree	Agree	Disagree	Disagree	Disagree	Disagree	Agree	Agree	Disagree	Agree	Agree
33	0	1	1	Yes	Internet	Yes	Fair	Yes		Strongly Agree	Agree	Strongly Agree	Agree	Strongly agree	Neither Agree nor disagree	Agree	Neither Agree nor disagree	Strongly agree	Strongly agree	Strongly agree	Strongly agree	Agree	Agree	Agree	Disagree	Disagree	Agree	Neither agree nor disagree	Disagree	Agree	Neither agree nor disagree	Disagree	Disagree
20	1	1	1	No		No	Very good	Yes		Strongly Agree	Strongly Agree	Disagree	Strongly agree	Strongly agree	Strongly disagree	Strongly disagree	Strongly disagree	Strongly disagree	Strongly disagree	Agree	Agree	Strongly agree	Agree	Strongly agree	Strongly agree	Strongly agree	Strongly agree	Strongly agree	Strongly Disagree	Neither agree nor disagree	Agree	Neither agree nor disagree	Strongly agree
42	0	2	1	Yes	Internet	No	Very good	Yes		Strongly Agree	Agree	Agree	Agree	Strongly agree	Neither Agree nor disagree	Agree	Agree	Neither agree nor disagree	Neither agree nor disagree	Agree	Agree	Strongly agree	Strongly agree	Strongly agree	Neither agree nor disagree	Neither agree nor disagree	Disagree	Neither agree nor disagree	Agree	Neither agree nor disagree	Neither agree nor disagree	Disagree	Disagree
37	1	2	1	Yes	Internet	No	Good	No	Will wait until it seems safe to get the vaccine	Agree	Neither Agree nor Disagree	Agree	Agree	Agree	Neither Agree nor disagree	Neither Agree nor disagree	Neither Agree nor disagree	Disagree	Neither agree nor disagree	Agree	Agree	Neither agree nor disagree	Neither agree nor disagree	Agree	Neither agree nor disagree	Agree	Neither agree nor disagree	Agree	Agree	Strongly agree	Neither agree nor disagree	Neither agree nor disagree	Neither agree nor disagree
38	0	1	1	Yes	Television	Yes	Good	Yes		Strongly Agree	Neither Agree nor Disagree	Strongly Agree	Strongly agree	Strongly agree	Agree	Agree	Agree	Agree	Agree	Strongly agree	Agree	Strongly agree	Strongly agree	Strongly agree	Neither agree nor disagree	Neither agree nor disagree	Disagree	Neither agree nor disagree	Agree	Agree	Agree	Agree	Agree
31	1	1	1	Yes	Television	No	Very good	No	Not confident in the safety of the vaccine	Strongly Disagree	Disagree	Agree	Disagree	Disagree	Strongly disagree	Strongly disagree	Strongly disagree	Strongly disagree	Strongly disagree	Strongly agree	Strongly agree	Strongly disagree	Strongly disagree	Strongly disagree	Strongly disagree	Strongly disagree	Strongly disagree	Strongly agree	Strongly agree	Strongly Disagree	Strongly disagree	Strongly disagree	Strongly disagree
33	1	0	1	Yes	Internet	No	Very good	Yes		Agree	Agree	Agree	Agree	Agree	Neither Agree nor disagree	Agree	Agree	Neither agree nor disagree	Neither agree nor disagree	Strongly agree	Strongly agree	Agree	Agree	Agree	Agree	Strongly agree	Strongly agree	Neither agree nor disagree	Agree	Agree	Disagree	Agree	Agree
31	0	1	1	Yes	Social media	No	Very good	Yes		Strongly Agree	Agree	Neither Agree nor Disagree	Agree	Agree	Disagree	Disagree	Disagree	Agree	Disagree	Agree	Agree	Strongly agree	Strongly agree	Strongly agree	Disagree	Agree	Disagree	Agree	Neither agree nor disagree	Strongly agree	Strongly agree	Strongly agree	Strongly agree
40	0	1	1	Yes	Internet	Yes	Very good	Yes		Agree	Neither Agree nor Disagree	Neither Agree nor Disagree	Agree	Agree	Strongly agree	Agree	Agree	Disagree	Disagree	Strongly agree	Strongly agree	Agree	Agree	Neither agree nor disagree	Neither agree nor disagree	Strongly agree	Disagree	Agree	Strongly agree	Strongly agree	Disagree	Strongly disagree	Agree
50	0	1	1	Yes	Radio	No	Good	Yes		Strongly Agree	Agree	Strongly Agree	Agree	Agree	Strongly disagree	Disagree	Strongly disagree	Strongly agree	Disagree	Strongly agree	Neither agree nor disagree	Strongly agree	Strongly agree	Agree	Neither agree nor disagree	Agree	Disagree	Agree	Disagree	Agree	Disagree	Strongly agree	Strongly agree
28	0	1	1	Yes	Television	Yes	Very good	Yes		Agree	Agree	Disagree	Agree	Agree	Disagree	Neither Agree nor disagree	Agree	Neither agree nor disagree	Strongly disagree	Agree	Agree	Disagree	Neither agree nor disagree	Disagree	Agree	Agree	Disagree	Strongly agree	Strongly agree	Strongly agree	Disagree	Strongly disagree	Strongly disagree
26	1	3	1	Yes	Social media	No	Good	No	Not confident in the safety of the vaccine	Agree	Neither Agree nor Disagree	Agree	Agree	Neither Agree nor Disagree	Disagree	Agree	Disagree	Disagree	Agree	Strongly agree	Agree	Agree	Strongly agree	Agree	Strongly agree	Strongly agree	Disagree	Strongly agree	Strongly agree	Strongly agree	Neither agree nor disagree	Neither agree nor disagree	Neither agree nor disagree
44	0	1	1	Yes	Radio	No	Very good	Yes		Strongly Agree	Strongly Agree	Strongly Agree	Strongly agree	Strongly agree	Strongly disagree	Strongly disagree	Strongly disagree	Agree	Strongly agree	Strongly agree	Agree	Strongly agree	Strongly agree	Strongly agree	Disagree	Disagree	Disagree	Disagree	Disagree	Strongly agree	Disagree	Disagree	Disagree
35	0	1	1	Yes	Internet	No	Very good	No	Do not believe in vaccination	Agree	Agree	Agree	Agree	Neither Agree nor Disagree	Strongly disagree	Strongly disagree	Strongly disagree	Strongly disagree	Strongly disagree	Strongly disagree	Strongly disagree	Strongly disagree	Strongly disagree	Strongly disagree	Neither agree nor disagree	Neither agree nor disagree	Neither agree nor disagree	Neither agree nor disagree	Neither agree nor disagree	Neither agree nor disagree	Neither agree nor disagree	Neither agree nor disagree	Neither agree nor disagree
47	0	2	1	Yes	Social media	No	Good	Yes		Strongly Agree	Agree	Strongly Agree	Strongly agree	Strongly agree	Strongly disagree	Agree	Agree	Strongly agree	Agree	Strongly agree	Strongly agree	Strongly agree	Strongly agree	Strongly agree	Strongly disagree	Strongly agree	Strongly disagree	Disagree	Agree	Strongly agree	Strongly agree	Strongly disagree	Agree
40	0	1	0	Yes	Social media	Yes	Good	Yes		Neither Agree nor Disagree	Neither Agree nor Disagree	Agree	Disagree	Agree	Neither Agree nor disagree	Agree	Agree	Agree	Agree	Agree	Agree	Neither agree nor disagree	Agree	Agree	Agree	Agree	Disagree	Agree	Neither agree nor disagree	Agree	Neither agree nor disagree	Neither agree nor disagree	Agree
38	1	0	1	Yes	Television	No	Good	Yes		Strongly Agree	Agree	Agree	Agree	Agree	Disagree	Disagree	Disagree	Agree	Agree	Agree	Agree	Agree	Agree	Agree	Disagree	Disagree	Disagree	Disagree	Disagree	Agree	Disagree	Agree	Agree
40	0	0	1	Yes	Radio	Yes	Good	Yes		Strongly Agree	Strongly Agree	Strongly Agree	Strongly agree	Agree	Strongly agree	Strongly agree	Agree	Agree	Agree	Strongly agree	Agree	Strongly agree	Disagree	Strongly agree	Strongly agree	Strongly agree	Agree	Agree	Agree	Agree	Agree	Strongly agree	Agree
34	0	2	1	Yes	Television	No	Very good	Yes		Agree	Neither Agree nor Disagree	Strongly Agree	Agree	Agree	Disagree	Disagree	Disagree	Neither agree nor disagree	Disagree	Agree	Agree	Agree	Agree	Neither agree nor disagree	Neither agree nor disagree	Agree	Neither agree nor disagree	Agree	Agree	Agree	Neither agree nor disagree	Neither agree nor disagree	Agree
32	1	2	1	Yes	Radio	No	Fair	No	Not confident in the safety of the vaccine	Strongly Agree	Disagree	Strongly Agree	Strongly Disagree	Strongly Disagree	Strongly disagree	Strongly disagree	Strongly disagree	Strongly disagree	Strongly disagree	Strongly agree	Strongly disagree	Strongly disagree	Strongly disagree	Strongly disagree	Strongly agree	Strongly agree	Neither agree nor disagree	Strongly agree	Strongly agree	Strongly agree	Strongly disagree	Strongly disagree	Strongly disagree
28	0	3	1	Yes	Social media	No	Very good	No	Not confident in the safety of the vaccine	Neither Agree nor Disagree	Strongly Agree	Agree	Agree	Strongly agree	Strongly disagree	Strongly disagree	Strongly disagree	Disagree	Neither agree nor disagree	Strongly agree	Agree	Strongly agree	Agree	Strongly agree	Agree	Agree	Disagree	Agree	Strongly agree	Strongly agree	Disagree	Agree	Neither agree nor disagree
37	1	1	1	No		No	Very good	Yes		Strongly Agree	Neither Agree nor Disagree	Strongly Agree	Neither Agree nor Disagree	Agree	Strongly disagree	Strongly disagree	Strongly disagree	Disagree	Strongly disagree	Strongly disagree	Strongly disagree	Agree	Agree	Agree	Agree	Neither agree nor disagree	Disagree	Neither agree nor disagree	Agree	Agree	Disagree	Disagree	Agree
43	0	0	1	Yes	Friends/ family members	No	Very good	Yes		Strongly Agree	Strongly Agree	Strongly Agree	Strongly agree	Strongly agree	Strongly disagree	Agree	Neither Agree nor disagree	Agree	Agree	Strongly agree	Agree	Disagree	Strongly agree	Strongly agree	Agree	Strongly agree	Disagree	Disagree	Strongly agree	Strongly agree	Neither agree nor disagree	Disagree	Strongly disagree
50	0	2	1	Yes	Radio	No	Very good	Yes		Strongly Agree	Strongly Agree	Strongly Agree	Agree	Agree	Disagree	Disagree	Disagree	Strongly agree	Agree	Agree	Agree	Agree	Agree	Agree	Neither agree nor disagree	Agree	Disagree	Agree	Strongly agree	Agree	Disagree	Strongly agree	Agree
38	0	2	1	Yes	Television	Yes	Very good	Yes		Strongly Agree	Agree	Strongly Agree	Strongly agree	Agree	Strongly agree	Disagree	Strongly agree	Strongly agree	Strongly agree	Strongly agree	Strongly agree	Strongly agree	Strongly agree	Strongly agree	Disagree	Disagree	Disagree	Disagree	Disagree	Strongly agree	Agree	Strongly agree	Strongly agree
47	0	1	0	Yes	Television	No	Very good	Yes		Agree	Agree	Agree	Agree	Agree	Neither Agree nor disagree	Neither Agree nor disagree	Disagree	Neither agree nor disagree	Neither agree nor disagree	Agree	Agree	Agree	Agree	Agree	Neither agree nor disagree	Agree	Agree	Agree	Agree	Agree	Agree	Agree	Agree
47	0	1	0	Yes	Television	No	Very good	Yes		Agree	Agree	Agree	Agree	Agree	Neither Agree nor disagree	Neither Agree nor disagree	Disagree	Neither agree nor disagree	Neither agree nor disagree	Agree	Agree	Agree	Agree	Agree	Neither agree nor disagree	Agree	Agree	Agree	Agree	Agree	Agree	Agree	Agree
26	0	2	1	Yes	Internet	No	Very good	No	Not confident in the safety of the vaccines	Neither Agree nor Disagree	Neither Agree nor Disagree	Neither Agree nor Disagree	Neither Agree nor Disagree	Neither Agree nor Disagree	Neither Agree nor disagree	Neither Agree nor disagree	Neither Agree nor disagree	Neither agree nor disagree	Neither agree nor disagree	Neither agree nor disagree	Strongly disagree	Neither agree nor disagree	Neither agree nor disagree	Neither agree nor disagree	Neither agree nor disagree	Neither agree nor disagree	Neither agree nor disagree	Neither agree nor disagree	Neither agree nor disagree	Agree	Strongly disagree	Strongly disagree	Strongly disagree
41	0	2	1	Yes	Internet	No	Good	Yes		Agree	Agree	Agree	Agree	Agree	Agree	Disagree	Disagree	Disagree	Disagree	Strongly agree	Agree	Agree	Agree	Agree	Disagree	Agree	Disagree	Disagree	Disagree	Agree	Agree	Disagree	Disagree
38	1	0	1	Yes	Radio	Yes	Very good	Yes		Strongly Agree	Strongly Agree	Agree	Strongly agree	Strongly agree	Disagree	Strongly agree	Strongly disagree	Strongly agree	Agree	Agree	Strongly agree	Agree	Neither agree nor disagree	Neither agree nor disagree	Agree	Strongly agree	Neither agree nor disagree	Agree	Neither agree nor disagree	Disagree	Disagree	Disagree	Strongly agree
34	1	2	1	Yes	Social media	No	Very good	Yes		Strongly Agree	Agree	Agree	Agree	Agree	Strongly disagree	Strongly disagree	Strongly disagree	Strongly disagree	Strongly disagree	Strongly agree	Strongly disagree	Agree	Strongly disagree	Strongly agree	Agree	Agree	Agree	Agree	Strongly agree	Agree	Strongly disagree	Strongly disagree	Strongly disagree
25	1	3	1	Yes	Internet	No	Very good	No	Do not believe in vaccination	Neither Agree nor Disagree	Agree	Neither Agree nor Disagree	Disagree	Disagree	Strongly disagree	Disagree	Strongly disagree	Strongly disagree	Strongly disagree	Strongly agree	Disagree	Disagree	Neither agree nor disagree	Neither agree nor disagree	Strongly agree	Neither agree nor disagree	Neither agree nor disagree	Neither agree nor disagree	Agree	Disagree	Disagree	Disagree	Neither agree nor disagree
25	0	0	0	Yes	Social media	No	Good	Yes		Agree	Agree	Agree	Agree	Agree	Disagree	Disagree	Disagree	Agree	Neither agree nor disagree	Strongly disagree	Agree	Neither agree nor disagree	Neither agree nor disagree	Disagree	Agree	Strongly disagree	Disagree	Agree	Agree	Agree	Agree	Disagree	Strongly disagree
23	0	3	1	Yes	Radio	No	Very good	No	Not confident in the safety of the vaccine;Will wait until it seems safe to get the vaccine	Strongly Agree	Agree	Strongly Agree	Strongly Disagree	Disagree	Strongly disagree	Strongly disagree	Strongly disagree	Strongly disagree	Agree	Disagree	Disagree	Disagree	Disagree	Disagree	Agree	Agree	Agree	Agree	Agree	Agree	Agree	Disagree	Disagree
19	0	3	1	Yes	Social media	No	Very good	No	Not confident in the safety of the vaccine;Will wait until it seems safe to get the vaccine	Strongly Agree	Neither Agree nor Disagree	Agree	Neither Agree nor Disagree	Neither Agree nor Disagree	Strongly disagree	Agree	Strongly disagree	Disagree	Disagree	Agree	Disagree	Agree	Agree	Agree	Strongly agree	Agree	Strongly agree	Agree	Strongly agree	Strongly agree	Strongly agree	Disagree	Disagree
23	0	2	0	Yes	Friends/ family members	No	Very good	No	Not confident in the safety of the vaccine	Strongly Agree	Agree	Agree	Agree	Neither Agree nor Disagree	Strongly disagree	Disagree	Disagree	Disagree	Agree	Neither agree nor disagree	Agree	Agree	Agree	Agree	Agree	Neither agree nor disagree	Disagree	Agree	Agree	Agree	Agree	Agree	Disagree
24	1	3	1	Yes	Television	No	Very good	Yes		Strongly Agree	Strongly Agree	Strongly Agree	Strongly agree	Agree	Strongly disagree	Agree	Disagree	Strongly disagree	Strongly disagree	Agree	Strongly agree	Agree	Agree	Agree	Agree	Agree	Agree	Agree	Agree	Agree	Agree	Disagree	Disagree
20	0	3	1	Yes	Social media	No	Good	No	Not confident in the safety of the vaccine;Will wait until it seems safe to get the vaccine	Agree	Neither Agree nor Disagree	Agree	Disagree	Disagree	Strongly disagree	Strongly disagree	Strongly disagree	Strongly disagree	Disagree	Agree	Strongly disagree	Strongly disagree	Agree	Neither agree nor disagree	Neither agree nor disagree	Strongly agree	Disagree	Agree	Agree	Agree	Agree	Disagree	Disagree
22	0	0	1	Yes	Internet	No	Very good	Yes		Strongly Agree	Neither Agree nor Disagree	Agree	Agree	Agree	Strongly disagree	Disagree	Strongly disagree	Disagree	Disagree	Agree	Agree	Agree	Agree	Agree	Neither agree nor disagree	Agree	Agree	Agree	Agree	Agree	Disagree	Disagree	Agree
40	1	1	1	Yes	Internet	No	Very good	No	I do not believe covid-19 exist	Strongly Disagree	Strongly disagree	Neither Agree nor Disagree	Strongly Disagree	Strongly Disagree	Strongly disagree	Strongly disagree	Strongly disagree	Strongly disagree	Strongly disagree	Neither agree nor disagree	Neither agree nor disagree	Neither agree nor disagree	Neither agree nor disagree	Neither agree nor disagree	Strongly agree	Strongly agree	Neither agree nor disagree	Neither agree nor disagree	Strongly agree	Strongly agree	Neither agree nor disagree	Neither agree nor disagree	Neither agree nor disagree
18	1	2	1	Yes	Television	No	Very good	No	Not confident in the safety of the vaccine	Neither Agree nor Disagree	Neither Agree nor Disagree	Agree	Neither Agree nor Disagree	Neither Agree nor Disagree	Strongly disagree	Neither Agree nor disagree	Strongly disagree	Strongly disagree	Agree	Strongly agree	Strongly agree	Neither agree nor disagree	Agree	Neither agree nor disagree	Strongly agree	Neither agree nor disagree	Disagree	Strongly agree	Strongly agree	Strongly agree	Disagree	Disagree	Disagree
21	0	3	1	No		No	Good	Yes		Agree	Neither Agree nor Disagree	Agree	Agree	Agree	Strongly disagree	Disagree	Disagree	Disagree	Neither agree nor disagree	Agree	Agree	Agree	Agree	Agree	Neither agree nor disagree	Agree	Agree	Agree	Agree	Agree	Agree	Agree	Agree
20	1	3	1	Yes	Television	No	Very good	Yes		Agree	Neither Agree nor Disagree	Neither Agree nor Disagree	Neither Agree nor Disagree	Neither Agree nor Disagree	Strongly disagree	Disagree	Strongly disagree	Disagree	Agree	Agree	Agree	Agree	Agree	Agree	Neither agree nor disagree	Neither agree nor disagree	Disagree	Agree	Agree	Agree	Neither agree nor disagree	Neither agree nor disagree	Neither agree nor disagree
20	1	2	1	Yes	Television	No	Good	Yes		Agree	Agree	Disagree	Disagree	Neither Agree nor Disagree	Agree	Neither Agree nor disagree	Disagree	Agree	Agree	Agree	Agree	Disagree	Disagree	Agree	Agree	Disagree	Agree	Disagree	Agree	Agree	Disagree	Disagree	Agree
35	0	1	1	Yes	Television	No	Very good	Yes		Strongly Agree	Neither Agree nor Disagree	Neither Agree nor Disagree	Agree	Strongly agree	Strongly disagree	Agree	Strongly disagree	Disagree	Strongly disagree	Neither agree nor disagree	Strongly agree	Strongly agree	Strongly agree	Strongly agree	Neither agree nor disagree	Neither agree nor disagree	Strongly agree	Strongly agree	Strongly agree	Strongly agree	Neither agree nor disagree	Strongly agree	Strongly agree
30	0	1	1	Yes	Internet	No	Very good	Yes		Strongly Agree	Agree	Strongly Agree	Agree	Agree	Disagree	Disagree	Disagree	Agree	Disagree	Agree	Strongly agree	Strongly agree	Agree	Agree	Agree	Disagree	Disagree	Agree	Disagree	Strongly agree	Strongly agree	Disagree	Disagree
28	1	2	1	Yes	Television	No	Good	No	Not confident in the safety of the vaccine;Will wait until it seems safe to get the vaccine	Neither Agree nor Disagree	Disagree	Agree	Agree	Agree	Disagree	Disagree	Disagree	Disagree	Neither agree nor disagree	Agree	Agree	Disagree	Neither agree nor disagree	Neither agree nor disagree	Disagree	Strongly agree	Disagree	Agree	Agree	Neither agree nor disagree	Disagree	Agree	Neither agree nor disagree
30	0	2	1	Yes	Internet	No	Good	No	Not confident in the safety of the vaccine	Agree	Neither Agree nor Disagree	Neither Agree nor Disagree	Agree	Agree	Disagree	Disagree	Disagree	Disagree	Agree	Strongly agree	Agree	Agree	Agree	Agree	Disagree	Agree	Agree	Agree	Agree	Agree	Disagree	Neither agree nor disagree	Agree
22	0	3	1	Yes	Radio	No	Very good	No	Do not believe in vaccination	Neither Agree nor Disagree	Neither Agree nor Disagree	Strongly Agree	Disagree	Neither Agree nor Disagree	Strongly disagree	Strongly disagree	Strongly disagree	Strongly disagree	Neither agree nor disagree	Neither agree nor disagree	Neither agree nor disagree	Neither agree nor disagree	Neither agree nor disagree	Neither agree nor disagree	Neither agree nor disagree	Neither agree nor disagree	Strongly disagree	Neither agree nor disagree	Neither agree nor disagree	Neither agree nor disagree	Neither agree nor disagree	Neither agree nor disagree	Neither agree nor disagree
49	0	1	1	Yes	Radio	No	Good	Yes		Strongly Agree	Agree	Strongly Agree	Neither Agree nor Disagree	Agree	Neither Agree nor disagree	Neither Agree nor disagree	Disagree	Disagree	Disagree	Agree	Strongly agree	Agree	Agree	Neither agree nor disagree	Disagree	Disagree	Disagree	Disagree	Disagree	Neither agree nor disagree	Disagree	Neither agree nor disagree	Disagree
25	0	2	1	Yes	Social media	No	Good	No	Not confident in the safety of the vaccine;Do not believe in vaccination	Disagree	Neither Agree nor Disagree	Disagree	Disagree	Neither Agree nor Disagree	Strongly disagree	Neither Agree nor disagree	Strongly disagree	Disagree	Strongly disagree	Neither agree nor disagree	Disagree	Agree	Disagree	Neither agree nor disagree	Agree	Agree	Disagree	Agree	Agree	Neither agree nor disagree	Disagree	Neither agree nor disagree	Disagree
25	1	3	1	Yes	Social media	No	Very good	No	Not confident in the safety of the vaccine	Neither Agree nor Disagree	Neither Agree nor Disagree	Strongly Agree	Neither Agree nor Disagree	Agree	Strongly disagree	Disagree	Neither Agree nor disagree	Strongly disagree	Neither agree nor disagree	Agree	Agree	Disagree	Disagree	Disagree	Agree	Agree	Disagree	Agree	Disagree	Agree	Agree	Agree	Disagree
23	1	1	1	Yes	Internet	No	Very good	No	Not confident in the safety of the vaccine	Disagree	Neither Agree nor Disagree	Agree	Neither Agree nor Disagree	Disagree	Strongly disagree	Disagree	Strongly disagree	Strongly disagree	Strongly disagree	Agree	Strongly agree	Disagree	Neither agree nor disagree	Neither agree nor disagree	Strongly agree	Agree	Disagree	Neither agree nor disagree	Agree	Agree	Disagree	Neither agree nor disagree	Agree
39	0	1	1	Yes	Social media	No	Good	Yes		Agree	Agree	Strongly Agree	Neither Agree nor Disagree	Agree	Agree	Agree	Agree	Agree	Strongly agree	Strongly agree	Strongly agree	Agree	Agree	Agree	Agree	Neither agree nor disagree	Agree	Agree	Agree	Agree	Agree	Agree	Agree
30	0	2	1	Yes	Internet	No	Very good	Yes		Agree	Agree	Strongly Agree	Strongly agree	Strongly agree	Neither Agree nor disagree	Neither Agree nor disagree	Neither Agree nor disagree	Neither agree nor disagree	Disagree	Disagree	Agree	Agree	Neither agree nor disagree	Neither agree nor disagree	Disagree	Neither agree nor disagree	Neither agree nor disagree	Agree	Agree	Neither agree nor disagree	Neither agree nor disagree	Neither agree nor disagree	Disagree
38	1	1	1	Yes	Radio	No	Good	Yes		Neither Agree nor Disagree	Neither Agree nor Disagree	Agree	Neither Agree nor Disagree	Agree	Neither Agree nor disagree	Agree	Neither Agree nor disagree	Neither agree nor disagree	Agree	Agree	Agree	Agree	Agree	Agree	Neither agree nor disagree	Agree	Disagree	Agree	Agree	Agree	Agree	Agree	Agree
32	0	0	1	Yes	Internet	No	Very good	Yes		Neither Agree nor Disagree	Neither Agree nor Disagree	Neither Agree nor Disagree	Neither Agree nor Disagree	Agree	Neither Agree nor disagree	Agree	Disagree	Neither agree nor disagree	Strongly agree	Strongly agree	Strongly agree	Neither agree nor disagree	Agree	Neither agree nor disagree	Agree	Strongly agree	Strongly agree	Strongly agree	Strongly agree	Agree	Neither agree nor disagree	Disagree	Disagree
44	0	1	1	Yes	Radio	No	Good	No	Not confident in the safety of the vaccine	Neither Agree nor Disagree	Neither Agree nor Disagree	Strongly Agree	Neither Agree nor Disagree	Disagree	Disagree	Disagree	Strongly disagree	Disagree	Disagree	Agree	Strongly agree	Disagree	Neither agree nor disagree	Neither agree nor disagree	Agree	Agree	Disagree	Agree	Strongly agree	Agree	Disagree	Disagree	Disagree
29	1	0	1	Yes	Social media	No	Good	Yes		Agree	Agree	Neither Agree nor Disagree	Agree	Agree	Disagree	Disagree	Neither Agree nor disagree	Neither agree nor disagree	Agree	Agree	Agree	Agree	Agree	Agree	Disagree	Agree	Agree	Agree	Agree	Agree	Agree	Agree	Agree
32	0	3	1	Yes	Radio	No	Very good	No	Not confident in the safety of the vaccine;The vaccine will make me sterile;Will wait until it seems safe to get the vaccine	Strongly Agree	Neither Agree nor Disagree	Strongly Agree	Agree	Agree	Agree	Strongly agree	Strongly agree	Agree	Strongly agree	Strongly agree	Agree	Agree	Strongly agree	Neither agree nor disagree	Strongly agree	Agree	Strongly disagree	Agree	Strongly agree	Neither agree nor disagree	Agree	Strongly agree	Agree
28	0	3	1	Yes	Television	No	Very good	Yes		Agree	Agree	Strongly Agree	Agree	Strongly agree	Disagree	Disagree	Disagree	Agree	Agree	Agree	Strongly agree	Strongly agree	Strongly agree	Strongly agree	Disagree	Agree	Disagree	Strongly agree	Strongly agree	Strongly agree	Strongly agree	Disagree	Disagree
19	0	3	1	Yes	Social media	No	Very good	No	Not confident in the safety of the vaccine;Will wait until it seems safe to get the vaccine	Strongly Agree	Neither Agree nor Disagree	Agree	Neither Agree nor Disagree	Neither Agree nor Disagree	Strongly disagree	Agree	Strongly disagree	Disagree	Disagree	Agree	Disagree	Agree	Agree	Agree	Strongly agree	Agree	Strongly agree	Agree	Strongly agree	Strongly agree	Strongly agree	Disagree	Disagree
21	1	0	1	Yes	Television	No	Good	Yes		Strongly Agree	Agree	Agree	Agree	Agree	Agree	Agree	Agree	Neither agree nor disagree	Strongly agree	Strongly agree	Neither agree nor disagree	Agree	Neither agree nor disagree	Strongly agree	Agree	Agree	Neither agree nor disagree	Neither agree nor disagree	Agree	Agree	Neither agree nor disagree	Neither agree nor disagree	Neither agree nor disagree
22	0	2	1	Yes	Internet	No	Very good	Yes		Strongly Agree	Agree	Strongly Agree	Agree	Agree	Disagree	Neither Agree nor disagree	Disagree	Neither agree nor disagree	Disagree	Neither agree nor disagree	Agree	Agree	Agree	Agree	Agree	Agree	Disagree	Agree	Strongly agree	Strongly agree	Strongly disagree	Disagree	Agree
21	0	3	1	Yes	Social media	No	Very good	Yes		Agree	Agree	Agree	Agree	Agree	Strongly disagree	Disagree	Strongly disagree	Strongly disagree	Disagree	Agree	Disagree	Agree	Agree	Agree	Disagree	Neither agree nor disagree	Agree	Agree	Agree	Agree	Agree	Disagree	Agree
19	0	2	1	No		No	Good	No	Not confident in the safety of the vaccine;Will wait until it seems safe to get the vaccine	Neither Agree nor Disagree	Disagree	Disagree	Disagree	Disagree	Disagree	Disagree	Strongly disagree	Strongly disagree	Disagree	Agree	Strongly disagree	Disagree	Disagree	Agree	Agree	Agree	Disagree	Strongly agree	Strongly agree	Strongly agree	Strongly agree	Agree	Disagree
21	1	2	1	Yes	Social media	No	Good	Yes		Strongly Agree	Strongly Agree	Strongly Agree	Strongly agree	Strongly agree	Strongly agree	Strongly agree	Strongly agree	Agree	Strongly agree	Strongly agree	Strongly agree	Strongly agree	Strongly agree	Strongly agree	Strongly agree	Strongly agree	Strongly agree	Strongly agree	Strongly agree	Strongly agree	Agree	Agree	Neither agree nor disagree
18	0	3	1	Yes	Radio	No	Good	No	Not confident in the safety of the vaccine;Will wait until it seems safe to get the vaccine	Agree	Disagree	Strongly disagree	Disagree	Strongly Disagree	Strongly disagree	Strongly disagree	Strongly disagree	Strongly disagree	Strongly disagree	Agree	Agree	Strongly disagree	Strongly agree	Strongly agree	Strongly agree	Agree	Strongly disagree	Strongly agree	Strongly agree	Strongly Disagree	Strongly disagree	Strongly disagree	Strongly disagree
19	1	3	1	Yes	Social media	No	Good	No	Not confident in the safety of the vaccine	Agree	Neither Agree nor Disagree	Agree	Neither Agree nor Disagree	Neither Agree nor Disagree	Disagree	Disagree	Disagree	Disagree	Disagree	Agree	Disagree	Agree	Neither agree nor disagree	Neither agree nor disagree	Agree	Agree	Agree	Agree	Strongly agree	Strongly agree	Neither agree nor disagree	Disagree	Neither agree nor disagree
20	0	3	1	Yes	Internet	No	Fair	Yes		Strongly Agree	Neither Agree nor Disagree	Strongly Agree	Agree	Agree	Strongly disagree	Disagree	Strongly disagree	Strongly disagree	Strongly agree	Strongly agree	Strongly agree	Strongly agree	Strongly agree	Strongly agree	Strongly disagree	Neither agree nor disagree	Neither agree nor disagree	Neither agree nor disagree	Strongly agree	Strongly agree	Neither agree nor disagree	Neither agree nor disagree	Neither agree nor disagree
27	0	2	1	Yes	Internet	No	Good	Yes		Agree	Neither Agree nor Disagree	Agree	Agree	Agree	Strongly disagree	Disagree	Disagree	Disagree	Neither agree nor disagree	Agree	Agree	Agree	Agree	Agree	Neither agree nor disagree	Agree	Disagree	Agree	Agree	Agree	Agree	Neither agree nor disagree	Agree
21	1	2	1	Yes	Radio	No	Very good	No	Not confident in the safety of the vaccine	Disagree	Disagree	Disagree	Disagree	Disagree	Strongly disagree	Disagree	Disagree	Disagree	Agree	Agree	Agree	Disagree	Disagree	Disagree	Agree	Disagree	Disagree	Agree	Strongly agree	Disagree	Disagree	Disagree	Disagree
26	1	2	1	Yes	Social media	No	Good	No	Not confident in the safety of the vaccine	Agree	Agree	Agree	Strongly agree	Disagree	Disagree	Disagree	Disagree	Agree	Agree	Strongly agree	Strongly agree	Agree	Agree	Agree	Agree	Agree	Agree	Agree	Strongly agree	Agree	Agree	Strongly agree	Strongly agree
20	1	3	1	Yes	Friends/ family members	No	Very good	Yes		Agree	Disagree	Agree	Agree	Agree	Disagree	Neither Agree nor disagree	Neither Agree nor disagree	Disagree	Disagree	Agree	Agree	Agree	Agree	Neither agree nor disagree	Disagree	Disagree	Agree	Agree	Agree	Agree	Disagree	Disagree	Disagree
34	1	2	1	Yes	Radio	No	Very good	No	Not confident in the safety of the vaccine	Neither Agree nor Disagree	Neither Agree nor Disagree	Neither Agree nor Disagree	Neither Agree nor Disagree	Neither Agree nor Disagree	Disagree	Disagree	Disagree	Disagree	Neither agree nor disagree	Agree	Neither agree nor disagree	Neither agree nor disagree	Neither agree nor disagree	Neither agree nor disagree	Agree	Agree	Neither agree nor disagree	Strongly agree	Strongly agree	Strongly agree	Disagree	Disagree	Neither agree nor disagree
26	1	0	1	Yes	Television	No	Very good	No	Not confident in the safety of the vaccine;Will wait until it seems safe to get the vaccine	Agree	Agree	Disagree	Disagree	Disagree	Strongly disagree	Strongly disagree	Strongly disagree	Strongly disagree	Agree	Strongly agree	Disagree	Disagree	Disagree	Strongly agree	Disagree	Disagree	Neither agree nor disagree	Strongly disagree	Neither agree nor disagree	Strongly Disagree	Strongly disagree	Neither agree nor disagree	Neither agree nor disagree
34	1	3	1	Yes	Social media	No	Very good	No	Not confident in the safety of the vaccine	Neither Agree nor Disagree	Neither Agree nor Disagree	Agree	Neither Agree nor Disagree	Neither Agree nor Disagree	Strongly disagree	Agree	Strongly disagree	Strongly agree	Strongly agree	Strongly agree	Strongly agree	Disagree	Strongly agree	Neither agree nor disagree	Neither agree nor disagree	Strongly agree	Neither agree nor disagree	Strongly agree	Strongly agree	Strongly agree	Disagree	Strongly agree	Disagree
26	1	0	1	Yes	Television	No	Very good	No	Will wait until it seems safe to get the vaccine	Neither Agree nor Disagree	Agree	Disagree	Neither Agree nor Disagree	Agree	Strongly disagree	Strongly disagree	Strongly disagree	Disagree	Strongly agree	Strongly agree	Strongly disagree	Disagree	Disagree	Disagree	Disagree	Disagree	Disagree	Neither agree nor disagree	Agree	Agree	Disagree	Disagree	Disagree
26	1	0	1	Yes	Television	No	Very good	No	Will wait until it seems safe to get the vaccine	Disagree	Agree	Disagree	Neither Agree nor Disagree	Neither Agree nor Disagree	Disagree	Disagree	Disagree	Disagree	Agree	Agree	Neither agree nor disagree	Disagree	Neither agree nor disagree	Disagree	Disagree	Disagree	Disagree	Neither agree nor disagree	Agree	Agree	Disagree	Neither agree nor disagree	Disagree
30	0	0	1	Yes	Internet	No	Very good	Yes		Agree	Agree	Agree	Agree	Agree	Disagree	Disagree	Disagree	Agree	Disagree	Agree	Disagree	Agree	Agree	Agree	Disagree	Neither agree nor disagree	Neither agree nor disagree	Neither agree nor disagree	Neither agree nor disagree	Agree	Neither agree nor disagree	Agree	Agree
30	1	2	1	Yes	Internet	No	Very good	No	Will wait until it seems safe to get the vaccine	Agree	Neither Agree nor Disagree	Agree	Agree	Agree	Disagree	Disagree	Disagree	Neither agree nor disagree	Agree	Strongly agree	Agree	Agree	Agree	Agree	Agree	Agree	Disagree	Agree	Agree	Agree	Disagree	Agree	Agree
24	1	3	1	Yes	Radio	No	Good	No	Not confident in the safety of the vaccine	Agree	Agree	Agree	Agree	Disagree	Disagree	Agree	Disagree	Disagree	Agree	Agree	Agree	Agree	Agree	Agree	Agree	Agree	Disagree	Agree	Agree	Agree	Disagree	Disagree	Disagree
19	0	3	1	Yes	Social media	No	Good	Yes		Strongly Agree	Agree	Strongly Agree	Agree	Agree	Disagree	Agree	Neither Agree nor disagree	Neither agree nor disagree	Strongly agree	Strongly agree	Strongly agree	Strongly agree	Strongly agree	Strongly agree	Agree	Agree	Agree	Agree	Agree	Strongly agree	Strongly agree	Agree	Agree
19	1	3	1	Yes	Television	Yes	Very good	No	Not confident in the safety of the vaccine;Already had or think I have had COVID-19	Disagree	Disagree	Neither Agree nor Disagree	Neither Agree nor Disagree	Disagree	Strongly disagree	Disagree	Strongly disagree	Strongly agree	Strongly agree	Strongly agree	Strongly disagree	Strongly disagree	Strongly disagree	Disagree	Strongly agree	Disagree	Disagree	Disagree	Strongly agree	Strongly Disagree	Strongly disagree	Strongly disagree	Strongly disagree
20	0	3	0	Yes	Radio	No	Good	Yes		Agree	Agree	Agree	Agree	Agree	Disagree	Neither Agree nor disagree	Disagree	Disagree	Disagree	Agree	Agree	Agree	Agree	Agree	Agree	Agree	Agree	Agree	Neither agree nor disagree	Agree	Agree	Agree	Agree
22	1	3	0	Yes	Television	No	Fair	No	Not confident in the safety of the vaccine	Agree	Disagree	Agree	Disagree	Disagree	Disagree	Strongly disagree	Strongly disagree	Strongly disagree	Strongly disagree	Agree	Agree	Disagree	Agree	Strongly disagree	Strongly agree	Strongly agree	Strongly disagree	Strongly agree	Strongly agree	Strongly Disagree	Strongly disagree	Strongly disagree	Strongly disagree
23	0	2	1	Yes	Television	No	Very good	No	Not confident in the safety of the vaccine;Will wait until it seems safe to get the vaccine	Neither Agree nor Disagree	Neither Agree nor Disagree	Agree	Neither Agree nor Disagree	Neither Agree nor Disagree	Strongly disagree	Disagree	Strongly disagree	Strongly disagree	Disagree	Agree	Neither agree nor disagree	Agree	Agree	Neither agree nor disagree	Agree	Agree	Neither agree nor disagree	Agree	Strongly agree	Disagree	Disagree	Disagree	Agree
20	1	3	1	Yes	Television	No	Good	Yes		Agree	Agree	Agree	Agree	Neither Agree nor Disagree	Neither Agree nor disagree	Neither Agree nor disagree	Neither Agree nor disagree	Neither agree nor disagree	Neither agree nor disagree	Agree	Agree	Agree	Agree	Agree	Agree	Agree	Agree	Agree	Agree	Agree	Neither agree nor disagree	Neither agree nor disagree	Agree
22	0	3	0	Yes	Social media	No	Good	Yes		Agree	Agree	Agree	Disagree	Disagree	Disagree	Disagree	Disagree	Disagree	Disagree	Agree	Agree	Agree	Agree	Agree	Agree	Agree	Agree	Agree	Agree	Agree	Agree	Agree	Disagree
22	1	2	1	Yes	Social media	No	Good	No	Not confident in the safety of the vaccine;Will wait until it seems safe to get the vaccine	Agree	Neither Agree nor Disagree	Disagree	Neither Agree nor Disagree	Disagree	Strongly disagree	Strongly disagree	Strongly disagree	Strongly disagree	Agree	Strongly agree	Strongly agree	Agree	Agree	Agree	Agree	Agree	Strongly agree	Agree	Strongly agree	Strongly agree	Strongly agree	Agree	Agree
20	0	3	0	Yes	Social media	No	Very good	No	Will wait until it seems safe to get the vaccine	Disagree	Disagree	Agree	Disagree	Agree	Disagree	Strongly disagree	Strongly disagree	Strongly disagree	Disagree	Agree	Strongly disagree	Disagree	Disagree	Disagree	Agree	Agree	Strongly disagree	Disagree	Strongly Disagree	Strongly Disagree	Strongly disagree	Strongly disagree	Strongly disagree
18	0	3	0	Yes	Social media	No	Fair	No	Not confident in the safety of the vaccine;Will wait until it seems safe to get the vaccine	Strongly Agree	Agree	Agree	Agree	Agree	Disagree	Agree	Neither Agree nor disagree	Neither agree nor disagree	Neither agree nor disagree	Agree	Agree	Agree	Agree	Agree	Neither agree nor disagree	Disagree	Neither agree nor disagree	Neither agree nor disagree	Neither agree nor disagree	Agree	Neither agree nor disagree	Neither agree nor disagree	Agree
21	0	2	1	Yes	Television	No	Good	Yes		Agree	Agree	Agree	Agree	Agree	Strongly disagree	Strongly disagree	Strongly disagree	Neither agree nor disagree	Agree	Agree	Disagree	Agree	Agree	Agree	Agree	Agree	Disagree	Disagree	Neither agree nor disagree	Agree	Disagree	Agree	Agree
26	0	3	1	Yes	Television	No	Good	Yes		Strongly Agree	Strongly Agree	Neither Agree nor Disagree	Neither Agree nor Disagree	Neither Agree nor Disagree	Neither Agree nor disagree	Agree	Agree	Agree	Agree	Agree	Agree	Agree	Agree	Agree	Neither agree nor disagree	Agree	Neither agree nor disagree	Agree	Agree	Agree	Neither agree nor disagree	Agree	Neither agree nor disagree
21	0	0	1	Yes	Radio	No	Good	No	Not confident in the safety of the vaccine	Neither Agree nor Disagree	Disagree	Agree	Disagree	Disagree	Strongly disagree	Disagree	Strongly disagree	Strongly disagree	Disagree	Agree	Agree	Disagree	Disagree	Agree	Agree	Strongly agree	Neither agree nor disagree	Agree	Strongly agree	Agree	Agree	Agree	Disagree
20	0	3	1	Yes	Radio	No	Very good	Yes		Agree	Neither Agree nor Disagree	Agree	Neither Agree nor Disagree	Agree	Disagree	Disagree	Neither Agree nor disagree	Neither agree nor disagree	Disagree	Strongly agree	Neither agree nor disagree	Neither agree nor disagree	Disagree	Neither agree nor disagree	Neither agree nor disagree	Neither agree nor disagree	Agree	Neither agree nor disagree	Neither agree nor disagree	Agree	Agree	Agree	Neither agree nor disagree
20	0	3	1	Yes	Radio	No	Very good	No	Not confident in the safety of the vaccine;Will wait until it seems safe to get the vaccine	Disagree	Disagree	Disagree	Disagree	Disagree	Disagree	Disagree	Disagree	Disagree	Disagree	Disagree	Disagree	Disagree	Disagree	Disagree	Disagree	Disagree	Disagree	Disagree	Disagree	Disagree	Disagree	Disagree	Disagree
22	0	2	1	Yes	Television	No	Very good	No	Will wait until it seems safe to get the vaccine	Agree	Disagree	Agree	Agree	Agree	Disagree	Disagree	Disagree	Disagree	Agree	Agree	Disagree	Agree	Agree	Agree	Agree	Disagree	Disagree	Disagree	Neither agree nor disagree	Neither agree nor disagree	Neither agree nor disagree	Neither agree nor disagree	Neither agree nor disagree
27	0	2	1	Yes	Radio	No	Good	No	Not confident in the safety of the vaccine	Neither Agree nor Disagree	Disagree	Agree	Disagree	Disagree	Disagree	Strongly disagree	Disagree	Disagree	Agree	Strongly agree	Strongly agree	Disagree	Strongly disagree	Disagree	Agree	Agree	Strongly disagree	Agree	Strongly agree	Strongly agree	Agree	Disagree	Disagree
23	0	2	1	No		No	Good	No	The vaccine will make me sterile;Will wait until it seems safe to get the vaccine	Neither Agree nor Disagree	Agree	Agree	Agree	Disagree	Strongly disagree	Disagree	Disagree	Disagree	Neither agree nor disagree	Agree	Agree	Agree	Disagree	Agree	Agree	Agree	Disagree	Agree	Agree	Agree	Neither agree nor disagree	Agree	Neither agree nor disagree
22	0	2	1	Yes	Internet	No	Good	No	Do not believe in vaccination	Agree	Disagree	Agree	Disagree	Disagree	Strongly disagree	Disagree	Strongly disagree	Disagree	Agree	Agree	Strongly agree	Agree	Disagree	Agree	Agree	Agree	Disagree	Agree	Strongly agree	Strongly agree	Strongly agree	Strongly agree	Agree
27	0	3	1	Yes	Internet	No	Very good	Yes		Strongly Agree	Strongly Agree	Agree	Strongly agree	Agree	Strongly disagree	Strongly disagree	Strongly disagree	Strongly agree	Neither agree nor disagree	Strongly agree	Neither agree nor disagree	Agree	Strongly agree	Strongly agree	Agree	Disagree	Strongly disagree	Neither agree nor disagree	Neither agree nor disagree	Strongly agree	Strongly agree	Neither agree nor disagree	Neither agree nor disagree
26	1	2	1	Yes	Social media	No	Good	No	Not confident in the safety of the vaccine;I donâ€™t believe covid-19 exist;Do not believe in vaccination	Neither Agree nor Disagree	Neither Agree nor Disagree	Agree	Neither Agree nor Disagree	Neither Agree nor Disagree	Disagree	Disagree	Disagree	Disagree	Disagree	Neither agree nor disagree	Neither agree nor disagree	Neither agree nor disagree	Neither agree nor disagree	Neither agree nor disagree	Neither agree nor disagree	Agree	Strongly agree	Strongly agree	Strongly agree	Strongly agree	Strongly agree	Strongly agree	Strongly agree
32	1	1	1	Yes	Internet	No	Very good	No	Not confident in the safety of the vaccine;Will wait until it seems safe to get the vaccine	Agree	Agree	Agree	Agree	Agree	Disagree	Agree	Agree	Disagree	Disagree	Agree	Agree	Agree	Disagree	Neither agree nor disagree	Disagree	Agree	Disagree	Agree	Strongly agree	Agree	Disagree	Agree	Disagree
20	0	3	1	Yes	Social media	No	Very good	No	Will wait until it seems safe to get the vaccine	Agree	Disagree	Neither Agree nor Disagree	Neither Agree nor Disagree	Disagree	Strongly disagree	Strongly disagree	Strongly disagree	Strongly disagree	Strongly disagree	Neither agree nor disagree	Neither agree nor disagree	Neither agree nor disagree	Neither agree nor disagree	Agree	Neither agree nor disagree	Strongly agree	Disagree	Disagree	Strongly agree	Strongly agree	Strongly agree	Neither agree nor disagree	Strongly disagree
24	1	3	1	Yes	Internet	No	Very good	No	Not confident in the safety of the vaccine;Will wait until it seems safe to get the vaccine	Agree	Disagree	Agree	Agree	Agree	Disagree	Disagree	Disagree	Disagree	Agree	Agree	Agree	Agree	Agree	Agree	Agree	Agree	Disagree	Agree	Disagree	Agree	Agree	Agree	Agree
30	1	0	1	Yes	Internet	No	Very good	Yes		Strongly Agree	Strongly Agree	Agree	Strongly agree	Agree	Agree	Agree	Disagree	Agree	Strongly agree	Strongly agree	Strongly agree	Strongly agree	Strongly agree	Strongly agree	Agree	Agree	Agree	Agree	Strongly agree	Strongly agree	Agree	Strongly agree	Strongly agree
20	1	2	1	Yes	Social media	No	Very good	Yes		Strongly Agree	Strongly Agree	Strongly Agree	Strongly agree	Strongly agree	Agree	Agree	Agree	Agree	Strongly agree	Strongly agree	Strongly agree	Strongly agree	Strongly agree	Strongly agree	Strongly agree	Strongly agree	Agree	Strongly agree	Neither agree nor disagree	Strongly agree	Agree	Strongly agree	Strongly agree
25	0	1	1	Yes	Internet	No	Very good	Yes		Strongly Agree	Strongly Agree	Strongly Agree	Strongly agree	Strongly agree	Disagree	Strongly disagree	Strongly agree	Strongly agree	Agree	Strongly agree	Strongly agree	Strongly agree	Strongly agree	Agree	Agree	Strongly agree	Agree	Strongly agree	Agree	Strongly agree	Agree	Agree	Strongly disagree
22	0	2	1	Yes	Television	No	Good	No	Will wait until it seems safe to get the vaccine	Agree	Neither Agree nor Disagree	Neither Agree nor Disagree	Disagree	Disagree	Disagree	Neither Agree nor disagree	Neither Agree nor disagree	Neither agree nor disagree	Neither agree nor disagree	Agree	Agree	Agree	Neither agree nor disagree	Neither agree nor disagree	Agree	Neither agree nor disagree	Neither agree nor disagree	Neither agree nor disagree	Neither agree nor disagree	Agree	Agree	Neither agree nor disagree	Neither agree nor disagree
23	1	0	0	Yes	Social media	No	Good	No	Not confident in the safety of the vaccine	Agree	Neither Agree nor Disagree	Disagree	Neither Agree nor Disagree	Neither Agree nor Disagree	Disagree	Disagree	Neither Agree nor disagree	Neither agree nor disagree	Disagree	Agree	Agree	Disagree	Agree	Neither agree nor disagree	Agree	Agree	Agree	Agree	Agree	Agree	Disagree	Agree	Disagree
23	0	3	1	Yes	Television	No	Good	No	Not confident in the safety of the vaccine;Will wait until it seems safe to get the vaccine	Agree	Agree	Strongly Agree	Agree	Disagree	Disagree	Disagree	Disagree	Disagree	Agree	Agree	Agree	Agree	Agree	Agree	Agree	Agree	Agree	Agree	Agree	Agree	Agree	Agree	Disagree
33	1	1	1	Yes	Internet	No	Very good	Yes		Strongly Agree	Agree	Agree	Agree	Agree	Agree	Agree	Agree	Agree	Disagree	Strongly agree	Strongly agree	Strongly agree	Strongly agree	Agree	Agree	Agree	Agree	Strongly agree	Strongly agree	Strongly agree	Agree	Strongly agree	Strongly agree
25	1	0	1	Yes	Internet	No	Good	Yes		Agree	Agree	Agree	Agree	Agree	Agree	Agree	Agree	Agree	Agree	Agree	Agree	Agree	Agree	Agree	Neither agree nor disagree	Disagree	Agree	Disagree	Disagree	Agree	Agree	Agree	Agree
29	0	1	1	Yes	Social media	No	Good	Yes		Strongly Agree	Agree	Agree	Agree	Agree	Disagree	Agree	Agree	Strongly disagree	Strongly agree	Strongly agree	Agree	Agree	Disagree	Agree	Disagree	Agree	Disagree	Agree	Agree	Disagree	Disagree	Disagree	Agree
27	0	2	1	Yes	Social media	No	Good	Yes		Strongly Agree	Agree	Strongly Agree	Strongly agree	Strongly agree	Disagree	Agree	Agree	Strongly agree	Agree	Strongly agree	Strongly agree	Strongly agree	Strongly agree	Agree	Neither agree nor disagree	Agree	Neither agree nor disagree	Strongly agree	Agree	Strongly agree	Disagree	Neither agree nor disagree	Neither agree nor disagree
27	0	3	1	Yes	Radio	No	Good	Yes		Strongly Agree	Agree	Strongly Agree	Neither Agree nor Disagree	Strongly agree	Disagree	Agree	Disagree	Agree	Strongly agree	Strongly agree	Strongly agree	Agree	Strongly agree	Agree	Agree	Neither agree nor disagree	Agree	Neither agree nor disagree	Agree	Agree	Disagree	Strongly agree	Agree
42	1	0	1	Yes	Social media	No	Very good	Yes		Strongly Agree	Agree	Agree	Strongly agree	Strongly agree	Agree	Neither Agree nor disagree	Strongly agree	Strongly agree	Agree	Strongly agree	Strongly agree	Strongly agree	Strongly agree	Strongly agree	Strongly disagree	Neither agree nor disagree	Agree	Agree	Neither agree nor disagree	Neither agree nor disagree	Strongly agree	Strongly agree	Strongly agree
32	0	0	1	Yes	Internet	Yes	Good	Yes		Strongly Agree	Strongly Agree	Neither Agree nor Disagree	Agree	Agree	Neither Agree nor disagree	Neither Agree nor disagree	Neither Agree nor disagree	Agree	Agree	Agree	Agree	Agree	Agree	Strongly agree	Neither agree nor disagree	Agree	Agree	Agree	Neither agree nor disagree	Agree	Neither agree nor disagree	Strongly agree	Strongly agree
22	0	1	1	Yes	Internet	No	Good	No	Not confident in the safety of the vaccine	Agree	Agree	Neither Agree nor Disagree	Agree	Agree	Disagree	Agree	Disagree	Disagree	Agree	Agree	Agree	Agree	Agree	Agree	Neither agree nor disagree	Neither agree nor disagree	Disagree	Agree	Agree	Strongly agree	Strongly agree	Strongly agree	Strongly agree
30	1	0	1	Yes	Internet	No	Very good	Yes		Neither Agree nor Disagree	Agree	Agree	Agree	Agree	Strongly disagree	Disagree	Disagree	Strongly disagree	Strongly agree	Strongly agree	Agree	Disagree	Strongly agree	Neither agree nor disagree	Strongly agree	Strongly agree	Disagree	Strongly agree	Strongly agree	Strongly agree	Strongly disagree	Strongly disagree	Disagree
32	0	0	1	Yes	Radio	No	Good	No	Will wait until it seems safe to get the vaccine	Agree	Agree	Agree	Neither Agree nor Disagree	Neither Agree nor Disagree	Neither Agree nor disagree	Agree	Neither Agree nor disagree	Neither agree nor disagree	Agree	Agree	Agree	Agree	Agree	Agree	Agree	Agree	Neither agree nor disagree	Strongly agree	Agree	Agree	Agree	Neither agree nor disagree	Strongly agree
35	0	1	1	Yes	Social media	No	Good	Yes		Agree	Agree	Agree	Agree	Agree	Disagree	Strongly disagree	Disagree	Disagree	Agree	Agree	Agree	Strongly agree	Strongly disagree	Agree	Disagree	Disagree	Disagree	Agree	Disagree	Agree	Agree	Agree	Agree
35	1	0	1	Yes	Television	No	Very good	Yes		Strongly Agree	Agree	Agree	Agree	Agree	Neither Agree nor disagree	Neither Agree nor disagree	Agree	Neither agree nor disagree	Disagree	Agree	Agree	Neither agree nor disagree	Agree	Agree	Disagree	Agree	Agree	Agree	Agree	Agree	Disagree	Neither agree nor disagree	Agree
36	1	1	0	Yes	Television	No	Very good	Yes		Strongly Agree	Agree	Strongly Agree	Agree	Agree	Agree	Agree	Agree	Agree	Agree	Agree	Agree	Strongly agree	Agree	Strongly agree	Agree	Agree	Agree	Agree	Strongly agree	Strongly agree	Agree	Strongly agree	Strongly agree
26	1	2	1	Yes	Radio	No	Good	Yes		Agree	Agree	Strongly Agree	Agree	Agree	Disagree	Disagree	Disagree	Disagree	Disagree	Disagree	Disagree	Agree	Agree	Agree	Disagree	Disagree	Disagree	Disagree	Neither agree nor disagree	Agree	Disagree	Disagree	Neither agree nor disagree
26	1	3	1	Yes	Radio	No	Very good	Yes		Strongly Agree	Agree	Strongly Agree	Agree	Agree	Neither Agree nor disagree	Neither Agree nor disagree	Neither Agree nor disagree	Neither agree nor disagree	Agree	Strongly agree	Strongly agree	Agree	Agree	Agree	Neither agree nor disagree	Strongly agree	Strongly agree	Agree	Strongly agree	Neither agree nor disagree	Neither agree nor disagree	Agree	Neither agree nor disagree
46	0	2	1	Yes	Social media	No	Very good	Yes		Strongly Agree	Strongly Agree	Strongly Agree	Strongly agree	Strongly agree	Strongly disagree	Strongly disagree	Disagree	Strongly agree	Strongly agree	Strongly agree	Strongly agree	Strongly agree	Strongly agree	Strongly agree	Neither agree nor disagree	Strongly agree	Disagree	Strongly agree	Strongly agree	Strongly agree	Disagree	Strongly agree	Strongly agree
28	0	1	1	Yes	Internet	No	Very good	Yes		Strongly Agree	Strongly Agree	Strongly Agree	Agree	Agree	Strongly disagree	Strongly disagree	Strongly disagree	Agree	Neither agree nor disagree	Agree	Neither agree nor disagree	Strongly agree	Strongly agree	Strongly agree	Agree	Agree	Disagree	Agree	Neither agree nor disagree	Disagree	Disagree	Neither agree nor disagree	Neither agree nor disagree
46	0	2	1	Yes	Social media	No	Very good	Yes		Strongly Agree	Strongly Agree	Strongly Agree	Strongly agree	Strongly agree	Strongly disagree	Strongly disagree	Disagree	Strongly agree	Strongly agree	Strongly agree	Strongly agree	Strongly agree	Strongly agree	Strongly agree	Neither agree nor disagree	Strongly agree	Disagree	Strongly agree	Strongly agree	Strongly agree	Disagree	Strongly agree	Strongly agree
30	1	0	1	Yes	Television	No	Very good	Yes		Strongly Agree	Agree	Strongly Agree	Strongly agree	Strongly agree	Disagree	Agree	Strongly agree	Strongly agree	Agree	Strongly agree	Strongly agree	Strongly agree	Strongly agree	Strongly agree	Disagree	Disagree	Strongly disagree	Agree	Agree	Agree	Strongly disagree	Disagree	Agree
31	0	0	1	Yes	Radio	No	Very good	Yes		Strongly Agree	Agree	Strongly Agree	Strongly agree	Strongly agree	Agree	Strongly agree	Agree	Strongly agree	Strongly agree	Strongly agree	Strongly agree	Agree	Agree	Strongly agree	Agree	Agree	Strongly agree	Agree	Strongly agree	Strongly agree	Agree	Agree	Agree
32	0	1	1	Yes	Television	No	Very good	Yes		Strongly Agree	Strongly Agree	Strongly Agree	Strongly agree	Strongly agree	Disagree	Neither Agree nor disagree	Neither Agree nor disagree	Agree	Neither agree nor disagree	Strongly agree	Strongly agree	Strongly agree	Strongly agree	Strongly agree	Strongly agree	Strongly agree	Strongly agree	Strongly agree	Strongly agree	Disagree	Strongly disagree	Neither agree nor disagree	Strongly disagree
38	0	0	1	Yes	Internet	Yes	Good	Yes		Disagree	Agree	Agree	Agree	Agree	Agree	Disagree	Agree	Neither agree nor disagree	Disagree	Disagree	Strongly agree	Disagree	Disagree	Strongly agree	Strongly disagree	Disagree	Neither agree nor disagree	Disagree	Neither agree nor disagree	Agree	Disagree	Agree	Agree
29	1	0	1	Yes	Internet	No	Good	Yes		Agree	Agree	Strongly Agree	Agree	Agree	Disagree	Disagree	Disagree	Agree	Agree	Agree	Agree	Strongly agree	Agree	Agree	Agree	Disagree	Agree	Disagree	Strongly agree	Agree	Agree	Strongly agree	Strongly agree
32	0	0	1	Yes	Television	No	Good	No	Not confident in the safety of the vaccine	Agree	Disagree	Agree	Disagree	Disagree	Disagree	Disagree	Disagree	Disagree	Disagree	Agree	Disagree	Disagree	Agree	Agree	Agree	Agree	Agree	Strongly agree	Agree	Agree	Disagree	Disagree	Disagree
31	0	0	1	Yes	Internet	No	Very good	Yes		Agree	Neither Agree nor Disagree	Neither Agree nor Disagree	Agree	Agree	Disagree	Neither Agree nor disagree	Agree	Neither agree nor disagree	Neither agree nor disagree	Agree	Agree	Agree	Agree	Agree	Neither agree nor disagree	Agree	Disagree	Agree	Neither agree nor disagree	Agree	Agree	Neither agree nor disagree	Agree
29	1	0	1	Yes	Internet	No	Good	Yes		Agree	Agree	Strongly Agree	Agree	Agree	Disagree	Disagree	Disagree	Agree	Agree	Agree	Agree	Strongly agree	Agree	Agree	Agree	Disagree	Agree	Disagree	Strongly agree	Agree	Agree	Strongly agree	Strongly agree
27	1	0	1	Yes	Social media	No	Good	Yes		Agree	Agree	Agree	Agree	Agree	Disagree	Disagree	Disagree	Agree	Agree	Strongly agree	Agree	Agree	Agree	Agree	Strongly agree	Agree	Agree	Agree	Agree	Agree	Agree	Agree	Agree
62	0	0	1	Yes	Television	No	Good	Yes		Strongly Agree	Neither Agree nor Disagree	Strongly Agree	Agree	Agree	Agree	Agree	Neither Agree nor disagree	Neither agree nor disagree	Agree	Agree	Neither agree nor disagree	Neither agree nor disagree	Neither agree nor disagree	Neither agree nor disagree	Neither agree nor disagree	Agree	Disagree	Agree	Agree	Neither agree nor disagree	Neither agree nor disagree	Neither agree nor disagree	Neither agree nor disagree
28	1	0	1	Yes	Social media	No	Good	Yes		Strongly Agree	Agree	Strongly Agree	Strongly agree	Strongly agree	Disagree	Disagree	Disagree	Strongly agree	Agree	Agree	Agree	Strongly agree	Strongly agree	Strongly agree	Disagree	Disagree	Disagree	Disagree	Disagree	Agree	Agree	Disagree	Agree
29	1	0	1	Yes	Television	No	Fair	Yes		Agree	Agree	Strongly Agree	Agree	Neither Agree nor Disagree	Disagree	Disagree	Disagree	Agree	Disagree	Agree	Strongly agree	Agree	Agree	Agree	Disagree	Disagree	Disagree	Agree	Agree	Agree	Disagree	Neither agree nor disagree	Neither agree nor disagree
31	0	0	1	Yes	Internet	No	Good	No	Will wait until it seems safe to get the vaccine	Agree	Agree	Agree	Agree	Agree	Neither Agree nor disagree	Disagree	Neither Agree nor disagree	Agree	Neither agree nor disagree	Agree	Agree	Agree	Strongly agree	Strongly agree	Neither agree nor disagree	Neither agree nor disagree	Disagree	Agree	Agree	Neither agree nor disagree	Agree	Disagree	Neither agree nor disagree
27	0	0	1	Yes	Internet	No	Very good	Yes		Neither Agree nor Disagree	Agree	Agree	Neither Agree nor Disagree	Neither Agree nor Disagree	Strongly disagree	Strongly disagree	Strongly disagree	Strongly disagree	Neither agree nor disagree	Agree	Agree	Disagree	Agree	Neither agree nor disagree	Agree	Agree	Disagree	Agree	Agree	Agree	Strongly disagree	Disagree	Neither agree nor disagree
30	0	0	1	Yes	Internet	No	Very good	Yes		Strongly Agree	Strongly Agree	Strongly Agree	Strongly agree	Strongly agree	Strongly disagree	Strongly disagree	Disagree	Strongly agree	Strongly disagree	Strongly agree	Disagree	Strongly agree	Strongly agree	Strongly agree	Agree	Agree	Strongly disagree	Strongly agree	Strongly agree	Strongly agree	Disagree	Strongly agree	Strongly agree
30	0	0	1	Yes	Internet	No	Very good	Yes		Strongly Agree	Strongly Agree	Strongly Agree	Strongly agree	Strongly agree	Strongly disagree	Strongly disagree	Disagree	Strongly agree	Strongly disagree	Strongly agree	Disagree	Strongly agree	Strongly agree	Strongly agree	Agree	Agree	Strongly disagree	Strongly agree	Strongly agree	Strongly agree	Disagree	Strongly agree	Strongly agree
31	1	0	1	Yes	Internet	No	Fair	Yes		Strongly Agree	Strongly Agree	Neither Agree nor Disagree	Strongly agree	Strongly agree	Strongly agree	Strongly agree	Strongly agree	Strongly agree	Strongly agree	Strongly agree	Strongly agree	Strongly agree	Strongly agree	Strongly agree	Strongly agree	Strongly agree	Strongly agree	Strongly agree	Strongly agree	Strongly agree	Strongly agree	Strongly agree	Strongly agree
34	0	0	1	Yes	Internet	No	Very good	Yes		Strongly Agree	Agree	Strongly Agree	Agree	Strongly agree	Agree	Agree	Agree	Agree	Neither agree nor disagree	Strongly agree	Agree	Agree	Strongly agree	Strongly agree	Agree	Disagree	Agree	Disagree	Disagree	Disagree	Disagree	Disagree	Disagree
41	0	0	1	Yes	Internet	No	Very good	Yes		Strongly Agree	Strongly Agree	Neither Agree nor Disagree	Strongly agree	Strongly agree	Disagree	Strongly disagree	Strongly disagree	Agree	Disagree	Strongly agree	Agree	Strongly agree	Strongly agree	Strongly agree	Disagree	Agree	Agree	Agree	Agree	Agree	Disagree	Disagree	Disagree
66	1	2	1	Yes	Friends/ family members	No	Good	Yes		Agree	Agree	Agree	Agree	Agree	Disagree	Agree	Agree	Agree	Disagree	Strongly agree	Agree	Agree	Agree	Agree	Neither agree nor disagree	Agree	Disagree	Agree	Agree	Agree	Agree	Agree	Agree
51	0	1	1	Yes	Internet	No	Very good	Yes		Strongly Agree	Strongly Agree	Agree	Disagree	Agree	Strongly agree	Agree	Strongly agree	Agree	Disagree	Strongly agree	Neither agree nor disagree	Agree	Agree	Strongly agree	Neither agree nor disagree	Disagree	Strongly disagree	Strongly disagree	Disagree	Disagree	Strongly disagree	Disagree	Strongly disagree
33	0	0	1	Yes	Social media	No	Very good	Yes		Strongly Agree	Agree	Agree	Agree	Agree	Disagree	Disagree	Neither Agree nor disagree	Neither agree nor disagree	Neither agree nor disagree	Agree	Neither agree nor disagree	Neither agree nor disagree	Agree	Agree	Agree	Neither agree nor disagree	Neither agree nor disagree	Agree	Agree	Agree	Agree	Agree	Agree
33	1	0	1	Yes	Television	No	Good	No	Will wait until it seems safe to get the vaccine	Neither Agree nor Disagree	Neither Agree nor Disagree	Agree	Neither Agree nor Disagree	Neither Agree nor Disagree	Disagree	Disagree	Disagree	Disagree	Disagree	Agree	Disagree	Neither agree nor disagree	Neither agree nor disagree	Neither agree nor disagree	Disagree	Agree	Neither agree nor disagree	Agree	Agree	Agree	Disagree	Neither agree nor disagree	Neither agree nor disagree
30	0	0	1	Yes	Internet	No	Very good	Yes		Strongly Agree	Agree	Strongly Agree	Strongly agree	Agree	Strongly agree	Agree	Neither Agree nor disagree	Agree	Agree	Agree	Agree	Neither agree nor disagree	Agree	Agree	Agree	Strongly agree	Strongly agree	Agree	Strongly agree	Agree	Neither agree nor disagree	Neither agree nor disagree	Agree
30	0	0	1	Yes	Internet	No	Very good	Yes		Agree	Agree	Agree	Agree	Agree	Disagree	Disagree	Agree	Agree	Agree	Agree	Agree	Agree	Agree	Agree	Agree	Agree	Agree	Agree	Neither agree nor disagree	Agree	Agree	Agree	Agree
34	1	1	1	Yes	Social media	No	Good	No	Will wait until it seems safe to get the vaccine	Agree	Agree	Agree	Agree	Neither Agree nor Disagree	Disagree	Agree	Disagree	Disagree	Disagree	Agree	Agree	Neither agree nor disagree	Disagree	Agree	Agree	Strongly agree	Neither agree nor disagree	Strongly agree	Strongly agree	Disagree	Disagree	Agree	Disagree
32	1	0	1	Yes	Internet	No	Very good	Yes		Strongly Agree	Agree	Strongly Agree	Neither Agree nor Disagree	Strongly agree	Neither Agree nor disagree	Neither Agree nor disagree	Neither Agree nor disagree	Strongly agree	Strongly agree	Strongly agree	Strongly agree	Neither agree nor disagree	Neither agree nor disagree	Agree	Neither agree nor disagree	Strongly agree	Strongly agree	Strongly agree	Strongly agree	Neither agree nor disagree	Strongly disagree	Neither agree nor disagree	Disagree
32	1	0	1	Yes	Social media	No	Very good	Yes		Strongly Agree	Agree	Agree	Neither Agree nor Disagree	Agree	Strongly disagree	Strongly disagree	Disagree	Disagree	Agree	Strongly agree	Agree	Agree	Agree	Agree	Agree	Agree	Agree	Agree	Agree	Agree	Agree	Agree	Agree
25	0	0	1	Yes	Internet	No	Very good	Yes		Strongly Agree	Agree	Strongly Agree	Agree	Disagree	Disagree	Disagree	Neither Agree nor disagree	Strongly agree	Agree	Strongly agree	Strongly agree	Strongly agree	Strongly agree	Strongly agree	Neither agree nor disagree	Disagree	Neither agree nor disagree	Agree	Disagree	Strongly agree	Disagree	Neither agree nor disagree	Strongly agree
30	1	0	1	Yes	Internet	No	Good	Yes		Strongly Agree	Agree	Disagree	Agree	Agree	Neither Agree nor disagree	Agree	Agree	Agree	Agree	Agree	Agree	Agree	Agree	Agree	Agree	Strongly agree	Strongly agree	Agree	Agree	Agree	Disagree	Agree	Disagree
28	0	1	1	Yes	Internet	No	Very good	Yes		Strongly Agree	Agree	Agree	Strongly agree	Strongly agree	Disagree	Disagree	Disagree	Agree	Strongly agree	Strongly agree	Strongly agree	Agree	Agree	Agree	Agree	Agree	Disagree	Agree	Agree	Agree	Strongly agree	Strongly agree	Agree
20	1	2	1	Yes	Radio	No	Very good	No	Not confident in the safety of the vaccine	Strongly Disagree	Neither Agree nor Disagree	Agree	Agree	Agree	Neither Agree nor disagree	Disagree	Disagree	Disagree	Disagree	Agree	Strongly agree	Disagree	Disagree	Agree	Strongly agree	Agree	Disagree	Agree	Agree	Disagree	Disagree	Disagree	Disagree
48	0	1	1	Yes	Radio	No	Good	Yes		Strongly Agree	Strongly Agree	Agree	Neither Agree nor Disagree	Neither Agree nor Disagree	Agree	Neither Agree nor disagree	Strongly agree	Strongly agree	Strongly agree	Strongly agree	Strongly agree	Agree	Strongly agree	Agree	Agree	Neither agree nor disagree	Disagree	Agree	Agree	Agree	Agree	Agree	Agree
41	0	1	1	Yes	Television	No	Very good	Yes		Strongly Agree	Strongly Agree	Strongly Agree	Agree	Strongly agree	Strongly disagree	Disagree	Disagree	Agree	Strongly agree	Strongly agree	Strongly agree	Strongly agree	Strongly agree	Strongly agree	Disagree	Disagree	Disagree	Strongly agree	Disagree	Strongly agree	Strongly agree	Agree	Disagree
28	0	0	1	Yes	Internet	No	Very good	Yes		Strongly Agree	Strongly Agree	Strongly Agree	Strongly agree	Strongly agree	Strongly agree	Strongly agree	Strongly agree	Strongly agree	Strongly agree	Strongly agree	Strongly agree	Strongly agree	Strongly agree	Strongly agree	Strongly agree	Agree	Disagree	Neither agree nor disagree	Neither agree nor disagree	Agree	Neither agree nor disagree	Strongly disagree	Neither agree nor disagree
28	1	0	1	Yes	Television	No	Very good	Yes		Strongly Agree	Strongly Agree	Strongly Agree	Agree	Agree	Disagree	Agree	Agree	Agree	Agree	Strongly agree	Neither agree nor disagree	Neither agree nor disagree	Agree	Neither agree nor disagree	Agree	Agree	Neither agree nor disagree	Agree	Agree	Agree	Neither agree nor disagree	Neither agree nor disagree	Agree
28	0	0	1	Yes	Internet	No	Very good	Yes		Strongly Agree	Strongly Agree	Strongly Agree	Strongly agree	Strongly agree	Strongly agree	Strongly agree	Strongly agree	Strongly agree	Strongly agree	Strongly agree	Strongly agree	Strongly agree	Strongly agree	Strongly agree	Strongly agree	Agree	Disagree	Neither agree nor disagree	Neither agree nor disagree	Agree	Neither agree nor disagree	Strongly disagree	Neither agree nor disagree
33	0	1	1	Yes	Social media	No	Very good	Yes		Strongly Agree	Neither Agree nor Disagree	Neither Agree nor Disagree	Agree	Agree	Neither Agree nor disagree	Agree	Neither Agree nor disagree	Neither agree nor disagree	Agree	Agree	Agree	Agree	Agree	Agree	Agree	Agree	Agree	Agree	Strongly agree	Agree	Disagree	Agree	Agree
28	1	0	1	Yes	Social media	Yes	Very good	Yes		Agree	Agree	Strongly Agree	Agree	Agree	Strongly disagree	Agree	Disagree	Disagree	Disagree	Agree	Agree	Agree	Agree	Agree	Agree	Agree	Neither agree nor disagree	Strongly agree	Strongly agree	Strongly agree	Neither agree nor disagree	Strongly agree	Agree
58	1	1	1	Yes	Television	No	Good	Yes		Strongly Agree	Agree	Strongly Agree	Agree	Agree	Disagree	Strongly disagree	Disagree	Agree	Agree	Agree	Strongly disagree	Strongly agree	Strongly agree	Strongly agree	Neither agree nor disagree	Disagree	Strongly disagree	Strongly disagree	Disagree	Strongly agree	Agree	Strongly agree	Strongly agree
62	0	2	1	Yes	Television	No	Fair	Yes		Strongly Agree	Strongly Agree	Agree	Agree	Strongly agree	Strongly disagree	Strongly disagree	Strongly disagree	Agree	Agree	Strongly agree	Disagree	Agree	Agree	Agree	Disagree	Agree	Disagree	Agree	Agree	Strongly agree	Agree	Strongly agree	Strongly agree
37	1	1	1	Yes	Internet	No	Good	Yes		Strongly Agree	Agree	Strongly Agree	Strongly agree	Agree	Neither Agree nor disagree	Agree	Disagree	Agree	Disagree	Strongly agree	Strongly agree	Agree	Agree	Agree	Agree	Agree	Agree	Agree	Agree	Agree	Neither agree nor disagree	Agree	Agree
36	0	0	1	Yes	Internet	No	Very good	Yes		Strongly Agree	Strongly Agree	Strongly Agree	Agree	Disagree	Disagree	Disagree	Disagree	Strongly agree	Strongly agree	Strongly agree	Strongly agree	Strongly agree	Strongly agree	Strongly agree	Disagree	Disagree	Agree	Agree	Disagree	Strongly agree	Agree	Strongly agree	Strongly agree
33	0	0	1	Yes	Television	No	Very good	Yes		Agree	Disagree	Disagree	Agree	Disagree	Disagree	Disagree	Agree	Disagree	Disagree	Agree	Agree	Disagree	Agree	Disagree	Agree	Agree	Disagree	Agree	Agree	Disagree	Disagree	Disagree	Disagree
36	0	1	1	Yes	Television	Yes	Good	Yes		Strongly Agree	Agree	Strongly Agree	Agree	Strongly agree	Disagree	Neither Agree nor disagree	Disagree	Agree	Agree	Agree	Agree	Strongly agree	Disagree	Strongly agree	Disagree	Disagree	Strongly disagree	Disagree	Agree	Agree	Disagree	Agree	Agree
34	0	1	1	Yes	Radio	No	Very good	Yes		Strongly Agree	Agree	Agree	Agree	Strongly agree	Strongly disagree	Agree	Neither Agree nor disagree	Agree	Neither agree nor disagree	Agree	Strongly agree	Strongly agree	Agree	Agree	Neither agree nor disagree	Agree	Neither agree nor disagree	Strongly agree	Neither agree nor disagree	Agree	Agree	Disagree	Neither agree nor disagree
49	0	1	1	Yes	Radio	No	Very good	Yes		Strongly Agree	Agree	Agree	Agree	Neither Agree nor Disagree	Disagree	Agree	Neither Agree nor disagree	Agree	Agree	Agree	Agree	Agree	Strongly agree	Agree	Agree	Agree	Disagree	Agree	Agree	Agree	Agree	Disagree	Agree
25	0	3	1	Yes	Internet	No	Good	Yes		Agree	Agree	Agree	Agree	Agree	Disagree	Agree	Disagree	Agree	Agree	Agree	Agree	Agree	Agree	Agree	Disagree	Disagree	Disagree	Agree	Agree	Agree	Disagree	Disagree	Disagree
28	0	1	1	Yes	Television	No	Fair	No	Not confident in the safety of the vaccine;Will wait until it seems safe to get the vaccine	Agree	Neither Agree nor Disagree	Neither Agree nor Disagree	Neither Agree nor Disagree	Agree	Disagree	Disagree	Disagree	Disagree	Agree	Agree	Agree	Disagree	Agree	Neither agree nor disagree	Agree	Agree	Agree	Agree	Agree	Disagree	Disagree	Agree	Disagree
34	0	2	1	Yes	Internet	No	Very good	No	Not confident in the safety of the vaccine;Will wait until it seems safe to get the vaccine	Agree	Agree	Agree	Agree	Agree	Strongly disagree	Strongly disagree	Strongly disagree	Strongly disagree	Agree	Agree	Strongly agree	Disagree	Disagree	Agree	Disagree	Neither agree nor disagree	Disagree	Strongly agree	Strongly agree	Strongly agree	Strongly agree	Strongly agree	Agree
26	0	3	1	Yes	Television	No	Very good	Yes		Strongly Agree	Strongly Agree	Strongly Agree	Strongly agree	Strongly agree	Strongly disagree	Strongly disagree	Strongly disagree	Strongly disagree	Strongly disagree	Agree	Neither agree nor disagree	Agree	Strongly disagree	Strongly disagree	Strongly disagree	Agree	Disagree	Agree	Agree	Neither agree nor disagree	Disagree	Neither agree nor disagree	Neither agree nor disagree
18	0	2	1	No		No	Very good	No	Do not believe in vaccination	Neither Agree nor Disagree	Neither Agree nor Disagree	Neither Agree nor Disagree	Neither Agree nor Disagree	Neither Agree nor Disagree	Neither Agree nor disagree	Neither Agree nor disagree	Neither Agree nor disagree	Neither agree nor disagree	Neither agree nor disagree	Neither agree nor disagree	Neither agree nor disagree	Neither agree nor disagree	Neither agree nor disagree	Neither agree nor disagree	Neither agree nor disagree	Neither agree nor disagree	Neither agree nor disagree	Neither agree nor disagree	Neither agree nor disagree	Neither agree nor disagree	Neither agree nor disagree	Neither agree nor disagree	Neither agree nor disagree
33	0	2	1	Yes	Internet	No	Very good	Yes		Agree	Agree	Agree	Agree	Agree	Disagree	Disagree	Disagree	Neither agree nor disagree	Agree	Agree	Agree	Agree	Agree	Agree	Disagree	Neither agree nor disagree	Disagree	Disagree	Agree	Agree	Agree	Agree	Agree
28	0	1	1	Yes	Social media	No	Very good	No	Will wait until it seems safe to get the vaccine	Agree	Neither Agree nor Disagree	Neither Agree nor Disagree	Agree	Agree	Neither Agree nor disagree	Disagree	Strongly agree	Disagree	Neither agree nor disagree	Strongly agree	Strongly agree	Agree	Strongly agree	Agree	Strongly agree	Strongly agree	Agree	Agree	Strongly agree	Strongly agree	Agree	Strongly agree	Neither agree nor disagree
18	0	3	1	Yes	Radio	No	Very good	No	Do not believe in vaccination;Will wait until it seems safe to get the vaccine	Agree	Neither Agree nor Disagree	Agree	Neither Agree nor Disagree	Neither Agree nor Disagree	Strongly disagree	Strongly disagree	Strongly disagree	Strongly disagree	Strongly disagree	Strongly disagree	Neither agree nor disagree	Neither agree nor disagree	Neither agree nor disagree	Disagree	Disagree	Disagree	Disagree	Neither agree nor disagree	Neither agree nor disagree	Neither agree nor disagree	Neither agree nor disagree	Neither agree nor disagree	Neither agree nor disagree
19	1	3	1	Yes	Social media	No	Very good	No	Will wait until it seems safe to get the vaccine	Strongly Agree	Agree	Strongly Agree	Agree	Agree	Disagree	Agree	Strongly disagree	Neither agree nor disagree	Strongly agree	Strongly agree	Strongly agree	Agree	Agree	Strongly agree	Strongly agree	Agree	Agree	Agree	Strongly agree	Strongly agree	Strongly agree	Agree	Strongly agree
18	0	3	1	Yes	Radio	No	Very good	Yes		Agree	Agree	Agree	Agree	Agree	Disagree	Disagree	Disagree	Agree	Agree	Agree	Agree	Agree	Disagree	Agree	Agree	Agree	Agree	Agree	Agree	Agree	Disagree	Agree	Agree
19	0	3	1	Yes	Television	No	Very good	Yes		Agree	Agree	Agree	Agree	Agree	Disagree	Agree	Disagree	Agree	Agree	Agree	Agree	Agree	Disagree	Agree	Agree	Agree	Agree	Agree	Agree	Agree	Disagree	Agree	Agree
20	0	2	1	Yes	Radio	No	Good	No	Will wait until it seems safe to get the vaccine	Neither Agree nor Disagree	Agree	Agree	Disagree	Disagree	Strongly disagree	Disagree	Disagree	Strongly disagree	Neither agree nor disagree	Agree	Strongly disagree	Disagree	Strongly agree	Strongly agree	Disagree	Disagree	Agree	Agree	Disagree	Agree	Disagree	Neither agree nor disagree	Neither agree nor disagree
19	0	1	1	Yes	Radio	No	Very good	No	Do not believe in vaccination	Disagree	Disagree	Agree	Disagree	Disagree	Agree	Disagree	Disagree	Disagree	Agree	Agree	Disagree	Disagree	Agree	Disagree	Disagree	Disagree	Disagree	Disagree	Disagree	Disagree	Disagree	Disagree	Disagree
20	0	2	1	Yes	Radio	No	Good	No	Will wait until it seems safe to get the vaccine	Neither Agree nor Disagree	Agree	Agree	Disagree	Disagree	Strongly disagree	Disagree	Disagree	Strongly disagree	Neither agree nor disagree	Agree	Strongly disagree	Disagree	Strongly agree	Strongly agree	Disagree	Disagree	Agree	Agree	Disagree	Agree	Disagree	Neither agree nor disagree	Neither agree nor disagree
19	0	3	1	Yes	Other (please specifyâ€¦â€¦â€¦â€¦â€¦â€¦â€¦â€¦..	No	Very good	No	The vaccine will make me sterile	Agree	Neither Agree nor Disagree	Neither Agree nor Disagree	Neither Agree nor Disagree	Agree	Disagree	Agree	Disagree	Agree	Neither agree nor disagree	Agree	Strongly agree	Agree	Agree	Neither agree nor disagree	Agree	Neither agree nor disagree	Neither agree nor disagree	Agree	Agree	Agree	Disagree	Agree	Disagree
22	0	3	1	Yes	Television	No	Very good	No	Not confident in the safety of the vaccine	Disagree	Disagree	Agree	Disagree	Disagree	Agree	Agree	Disagree	Disagree	Disagree	Agree	Agree	Agree	Agree	Agree	Agree	Agree	Disagree	Agree	Agree	Agree	Agree	Agree	Agree
19	0	3	1	Yes	Social media	No	Very good	Yes		Strongly Agree	Strongly Agree	Strongly Agree	Strongly agree	Strongly agree	Strongly agree	Strongly agree	Strongly agree	Strongly agree	Strongly agree	Strongly agree	Strongly agree	Strongly agree	Strongly agree	Strongly agree	Disagree	Strongly agree	Strongly agree	Strongly agree	Strongly agree	Strongly agree	Disagree	Disagree	Strongly agree
20	0	3	1	No		No	Very good	No	I do not believe covid-19 exist	Agree	Agree	Agree	Agree	Agree	Disagree	Disagree	Neither Agree nor disagree	Disagree	Agree	Agree	Agree	Neither agree nor disagree	Agree	Agree	Agree	Agree	Agree	Agree	Agree	Agree	Agree	Agree	Agree
34	0	2	1	Yes	Internet	No	Very good	No	Not confident in the safety of the vaccine;Will wait until it seems safe to get the vaccine	Agree	Agree	Agree	Agree	Agree	Strongly disagree	Strongly disagree	Strongly disagree	Strongly disagree	Agree	Agree	Strongly agree	Disagree	Disagree	Agree	Disagree	Neither agree nor disagree	Disagree	Strongly agree	Strongly agree	Strongly agree	Strongly agree	Strongly agree	Agree
34	0	1	1	Yes	Radio	No	Very good	Yes		Strongly Agree	Agree	Agree	Agree	Strongly agree	Strongly disagree	Agree	Neither Agree nor disagree	Agree	Neither agree nor disagree	Agree	Strongly agree	Strongly agree	Agree	Agree	Neither agree nor disagree	Agree	Neither agree nor disagree	Strongly agree	Neither agree nor disagree	Agree	Agree	Disagree	Neither agree nor disagree
19	0	3	1	Yes	Radio	No	Good	Yes		Agree	Agree	Agree	Agree	Agree	Disagree	Disagree	Disagree	Agree	Agree	Agree	Strongly agree	Strongly agree	Strongly agree	Agree	Disagree	Agree	Disagree	Agree	Agree	Agree	Agree	Agree	Agree
33	0	1	1	Yes	Social media	No	Good	Yes		Strongly Agree	Agree	Strongly Agree	Strongly agree	Agree	Strongly agree	Agree	Agree	Strongly agree	Agree	Strongly agree	Agree	Agree	Strongly agree	Agree	Strongly agree	Neither agree nor disagree	Neither agree nor disagree	Agree	Strongly agree	Strongly agree	Strongly agree	Strongly agree	Strongly agree
28	1	1	1	Yes	Television	No	Very good	Yes		Agree	Neither Agree nor Disagree	Strongly Agree	Agree	Strongly agree	Disagree	Agree	Neither Agree nor disagree	Agree	Agree	Agree	Agree	Agree	Agree	Agree	Agree	Agree	Agree	Agree	Strongly agree	Strongly agree	Agree	Neither agree nor disagree	Agree
18	1	3	1	No		No	Good	No	Not confident in the safety of the vaccine	Disagree	Agree	Agree	Agree	Agree	Disagree	Agree	Disagree	Disagree	Agree	Agree	Strongly agree	Agree	Agree	Agree	Disagree	Agree	Agree	Agree	Disagree	Disagree	Disagree	Disagree	Disagree
20	0	3	1	Yes	Radio	No	Good	No	I do not believe covid-19 exist	Disagree	Disagree	Agree	Disagree	Disagree	Disagree	Disagree	Disagree	Disagree	Disagree	Disagree	Disagree	Disagree	Disagree	Disagree	Disagree	Disagree	Disagree	Disagree	Disagree	Disagree	Disagree	Disagree	Disagree
21	0	3	1	Yes	Television	No	Good	No	Not confident in the safety of the vaccine	Agree	Neither Agree nor Disagree	Agree	Neither Agree nor Disagree	Agree	Disagree	Disagree	Disagree	Disagree	Agree	Agree	Agree	Disagree	Agree	Agree	Agree	Agree	Agree	Agree	Agree	Agree	Disagree	Disagree	Disagree
19	0	2	1	Yes	Television	No	Very good	Yes		Strongly Agree	Agree	Strongly Agree	Agree	Strongly agree	Disagree	Disagree	Disagree	Agree	Agree	Strongly agree	Strongly agree	Strongly agree	Strongly agree	Strongly agree	Agree	Agree	Agree	Strongly agree	Neither agree nor disagree	Agree	Agree	Strongly agree	Strongly agree
44	1	1	1	Yes	Television	No	Very good	No	Not confident in the safety of the vaccine	Strongly Agree	Strongly Agree	Strongly Agree	Strongly agree	Strongly agree	Disagree	Disagree	Disagree	Disagree	Neither agree nor disagree	Neither agree nor disagree	Neither agree nor disagree	Agree	Neither agree nor disagree	Agree	Strongly disagree	Strongly agree	Strongly agree	Strongly agree	Neither agree nor disagree	Strongly agree	Disagree	Strongly agree	Disagree
18	0	3	1	Yes	Radio	No	Very good	Yes		Agree	Agree	Agree	Agree	Agree	Disagree	Disagree	Disagree	Agree	Agree	Agree	Agree	Agree	Agree	Agree	Disagree	Agree	Agree	Agree	Agree	Agree	Disagree	Agree	Agree
20	0	2	0	Yes	Television	No	Very good	No	Not confident in the safety of the vaccine;Will wait until it seems safe to get the vaccine	Strongly Agree	Strongly Agree	Strongly Agree	Agree	Agree	Strongly disagree	Agree	Disagree	Strongly disagree	Strongly disagree	Strongly agree	Strongly agree	Strongly agree	Strongly agree	Strongly agree	Agree	Strongly agree	Strongly agree	Strongly agree	Agree	Agree	Agree	Agree	Agree
19	0	3	0	Yes	Television	No	Good	Yes		Agree	Neither Agree nor Disagree	Agree	Agree	Agree	Disagree	Disagree	Disagree	Neither agree nor disagree	Agree	Strongly agree	Strongly agree	Agree	Agree	Agree	Agree	Agree	Agree	Agree	Agree	Agree	Strongly agree	Agree	Strongly agree
19	1	2	1	No		No	Very good	Yes		Agree	Agree	Agree	Agree	Agree	Agree	Agree	Agree	Disagree	Agree	Agree	Agree	Agree	Agree	Agree	Agree	Agree	Agree	Agree	Agree	Agree	Agree	Strongly agree	Agree
18	1	3	1	Yes	Television	No	Good	No	Will wait until it seems safe to get the vaccine	Agree	Disagree	Strongly Agree	Agree	Neither Agree nor Disagree	Disagree	Agree	Disagree	Neither agree nor disagree	Strongly agree	Strongly agree	Strongly agree	Agree	Agree	Neither agree nor disagree	Agree	Agree	Strongly agree	Strongly agree	Strongly agree	Strongly agree	Strongly agree	Neither agree nor disagree	Agree
19	0	3	1	Yes	Radio	No	Good	No	The vaccine will make me sterile	Agree	Agree	Agree	Neither Agree nor Disagree	Neither Agree nor Disagree	Neither Agree nor disagree	Neither Agree nor disagree	Neither Agree nor disagree	Neither agree nor disagree	Neither agree nor disagree	Agree	Neither agree nor disagree	Agree	Agree	Agree	Neither agree nor disagree	Agree	Neither agree nor disagree	Agree	Neither agree nor disagree	Neither agree nor disagree	Neither agree nor disagree	Agree	Agree
29	1	0	1	Yes	Social media	No	Very good	Yes		Strongly Agree	Strongly Agree	Strongly Agree	Agree	Agree	Agree	Disagree	Disagree	Disagree	Disagree	Agree	Agree	Agree	Agree	Agree	Disagree	Agree	Disagree	Agree	Agree	Agree	Agree	Agree	Disagree
20	0	2	1	Yes	Radio	No	Very good	Yes		Strongly Agree	Agree	Agree	Strongly agree	Agree	Disagree	Neither Agree nor disagree	Agree	Agree	Agree	Agree	Agree	Agree	Agree	Disagree	Disagree	Agree	Agree	Agree	Disagree	Agree	Disagree	Agree	Agree
19	0	1	1	Yes	Television	No	Very good	No	Not confident in the safety of the vaccine	Agree	Disagree	Disagree	Disagree	Disagree	Disagree	Disagree	Disagree	Disagree	Agree	Agree	Agree	Agree	Disagree	Disagree	Agree	Disagree	Agree	Agree	Agree	Disagree	Agree	Disagree	Disagree
19	0	3	1	Yes	Internet	No	Very good	No	Will wait until it seems safe to get the vaccine	Agree	Agree	Agree	Agree	Agree	Strongly disagree	Strongly disagree	Strongly disagree	Strongly disagree	Strongly agree	Strongly agree	Strongly agree	Agree	Agree	Strongly agree	Strongly agree	Agree	Agree	Agree	Strongly agree	Strongly agree	Strongly agree	Strongly agree	Strongly agree
19	0	3	1	Yes	Television	No	Very good	No	Not confident in the safety of the vaccine	Disagree	Disagree	Agree	Disagree	Disagree	Disagree	Disagree	Disagree	Disagree	Agree	Agree	Disagree	Disagree	Disagree	Disagree	Disagree	Disagree	Disagree	Disagree	Disagree	Disagree	Disagree	Disagree	Disagree
26	1	3	1	Yes	Internet	No	Very good	Yes		Agree	Agree	Agree	Agree	Agree	Neither Agree nor disagree	Disagree	Neither Agree nor disagree	Neither agree nor disagree	Neither agree nor disagree	Agree	Agree	Strongly agree	Strongly agree	Neither agree nor disagree	Neither agree nor disagree	Neither agree nor disagree	Neither agree nor disagree	Neither agree nor disagree	Neither agree nor disagree	Neither agree nor disagree	Neither agree nor disagree	Neither agree nor disagree	Neither agree nor disagree
30	0	1	1	Yes	Social media	No	Good	No	Will wait until it seems safe to get the vaccine	Agree	Neither Agree nor Disagree	Agree	Neither Agree nor Disagree	Neither Agree nor Disagree	Disagree	Agree	Neither Agree nor disagree	Agree	Neither agree nor disagree	Strongly agree	Agree	Agree	Agree	Disagree	Agree	Strongly agree	Neither agree nor disagree	Strongly agree	Strongly agree	Strongly agree	Strongly agree	Disagree	Agree
71	1	3	1	Yes	Radio	No	Fair	Yes		Agree	Agree	Agree	Disagree	Disagree	Disagree	Disagree	Disagree	Agree	Strongly agree	Strongly agree	Agree	Strongly agree	Agree	Agree	Agree	Agree	Disagree	Agree	Agree	Agree	Agree	Agree	Agree
41	1	0	1	Yes	Television	No	Good	No	Not confident in the safety of the vaccine	Strongly Agree	Neither Agree nor Disagree	Neither Agree nor Disagree	Neither Agree nor Disagree	Neither Agree nor Disagree	Disagree	Agree	Agree	Neither agree nor disagree	Agree	Strongly agree	Strongly agree	Neither agree nor disagree	Neither agree nor disagree	Neither agree nor disagree	Strongly agree	Strongly agree	Neither agree nor disagree	Strongly agree	Strongly agree	Strongly agree	Strongly agree	Strongly agree	Neither agree nor disagree
25	1	3	0	No		No	Very good	No	I do not believe covid-19 exist;The vaccine will make me sterile;Do not believe in vaccination	Strongly Disagree	Strongly disagree	Neither Agree nor Disagree	Neither Agree nor Disagree	Neither Agree nor Disagree	Neither Agree nor disagree	Strongly disagree	Strongly disagree	Strongly disagree	Strongly disagree	Neither agree nor disagree	Neither agree nor disagree	Strongly disagree	Strongly disagree	Disagree	Neither agree nor disagree	Neither agree nor disagree	Neither agree nor disagree	Neither agree nor disagree	Neither agree nor disagree	Strongly Disagree	Strongly disagree	Strongly disagree	Strongly disagree
29	1	3	1	Yes	Social media	No	Good	No	Not confident in the safety of the vaccine	Disagree	Disagree	Neither Agree nor Disagree	Neither Agree nor Disagree	Neither Agree nor Disagree	Strongly disagree	Neither Agree nor disagree	Strongly disagree	Disagree	Strongly disagree	Neither agree nor disagree	Agree	Agree	Neither agree nor disagree	Neither agree nor disagree	Agree	Agree	Neither agree nor disagree	Strongly agree	Strongly agree	Agree	Agree	Neither agree nor disagree	Neither agree nor disagree
25	0	0	1	Yes	Friends/ family members	Yes	Good	Yes		Strongly Agree	Neither Agree nor Disagree	Strongly Agree	Agree	Neither Agree nor Disagree	Agree	Agree	Agree	Neither agree nor disagree	Neither agree nor disagree	Strongly agree	Agree	Strongly agree	Strongly agree	Neither agree nor disagree	Neither agree nor disagree	Disagree	Agree	Agree	Neither agree nor disagree	Strongly agree	Neither agree nor disagree	Strongly agree	Strongly agree
23	0	2	1	Yes	Radio	No	Very good	No	Not confident in the safety of the vaccine	Strongly Agree	Strongly Agree	Agree	Disagree	Strongly agree	Disagree	Agree	Strongly agree	Agree	Agree	Agree	Agree	Agree	Disagree	Disagree	Agree	Disagree	Disagree	Disagree	Agree	Agree	Agree	Disagree	Disagree
45	0	1	0	Yes	Television	No	Good	No	Not confident in the safety of the vaccine	Neither Agree nor Disagree	Disagree	Disagree	Disagree	Agree	Disagree	Disagree	Disagree	Disagree	Neither agree nor disagree	Agree	Disagree	Disagree	Agree	Disagree	Agree	Strongly agree	Neither agree nor disagree	Agree	Neither agree nor disagree	Agree	Disagree	Disagree	Agree
37	0	0	1	Yes	Internet	No	Fair	Yes		Agree	Agree	Strongly disagree	Agree	Agree	Neither Agree nor disagree	Agree	Agree	Agree	Agree	Agree	Agree	Neither agree nor disagree	Agree	Neither agree nor disagree	Agree	Agree	Neither agree nor disagree	Agree	Agree	Neither agree nor disagree	Agree	Neither agree nor disagree	Agree
39	0	1	1	Yes	Internet	No	Very good	Yes		Strongly Agree	Strongly Agree	Strongly Agree	Strongly agree	Strongly agree	Strongly agree	Strongly agree	Strongly agree	Strongly agree	Strongly agree	Strongly agree	Strongly agree	Strongly agree	Strongly agree	Strongly agree	Strongly agree	Agree	Agree	Agree	Strongly agree	Strongly agree	Agree	Strongly agree	Strongly agree
31	1	0	1	Yes	Internet	No	Very good	No	Not confident in the safety of the vaccine;Will wait until it seems safe to get the vaccine	Disagree	Disagree	Neither Agree nor Disagree	Agree	Agree	Disagree	Disagree	Agree	Agree	Disagree	Agree	Agree	Agree	Agree	Agree	Disagree	Agree	Agree	Strongly agree	Strongly agree	Strongly agree	Strongly agree	Disagree	Agree
41	0	0	1	Yes	Social media	No	Very good	Yes		Strongly Agree	Agree	Strongly Agree	Strongly agree	Strongly agree	Disagree	Disagree	Disagree	Agree	Neither agree nor disagree	Strongly agree	Agree	Strongly agree	Agree	Strongly agree	Disagree	Disagree	Disagree	Disagree	Neither agree nor disagree	Agree	Neither agree nor disagree	Agree	Agree
30	0	0	1	Yes	Internet	Yes	Very good	Yes		Strongly Agree	Agree	Strongly Agree	Agree	Agree	Neither Agree nor disagree	Neither Agree nor disagree	Agree	Agree	Neither agree nor disagree	Agree	Agree	Neither agree nor disagree	Agree	Agree	Neither agree nor disagree	Neither agree nor disagree	Disagree	Disagree	Agree	Agree	Disagree	Agree	Disagree
30	1	0	1	Yes	Television	No	Very good	No	Not confident in the safety of the vaccine	Neither Agree nor Disagree	Disagree	Neither Agree nor Disagree	Agree	Neither Agree nor Disagree	Disagree	Disagree	Disagree	Disagree	Disagree	Agree	Agree	Agree	Agree	Agree	Agree	Agree	Agree	Agree	Agree	Neither agree nor disagree	Disagree	Agree	Disagree
31	1	1	1	Yes	Television	No	Fair	Yes		Disagree	Disagree	Strongly Agree	Strongly agree	Agree	Agree	Agree	Agree	Disagree	Agree	Agree	Agree	Agree	Agree	Disagree	Agree	Agree	Disagree	Agree	Neither agree nor disagree	Strongly agree	Disagree	Agree	Agree
34	0	0	1	Yes	Television	No	Good	Yes		Strongly Agree	Strongly Agree	Strongly Agree	Disagree	Neither Agree nor Disagree	Strongly agree	Agree	Agree	Agree	Neither agree nor disagree	Strongly agree	Strongly agree	Strongly agree	Strongly agree	Strongly agree	Neither agree nor disagree	Strongly disagree	Strongly disagree	Neither agree nor disagree	Strongly agree	Strongly agree	Neither agree nor disagree	Strongly disagree	Strongly disagree
33	0	0	1	Yes	Internet	No	Very good	No	Will wait until it seems safe to get the vaccine	Agree	Agree	Neither Agree nor Disagree	Agree	Disagree	Disagree	Strongly disagree	Agree	Disagree	Strongly disagree	Agree	Disagree	Agree	Agree	Agree	Disagree	Disagree	Disagree	Disagree	Disagree	Disagree	Disagree	Disagree	Disagree
29	0	1	1	Yes	Social media	No	Very good	Yes		Strongly Agree	Strongly Agree	Neither Agree nor Disagree	Agree	Strongly agree	Strongly agree	Disagree	Strongly agree	Strongly agree	Neither agree nor disagree	Strongly agree	Strongly agree	Strongly agree	Strongly agree	Strongly agree	Disagree	Disagree	Disagree	Disagree	Agree	Strongly agree	Disagree	Strongly agree	Neither agree nor disagree
29	0	1	1	Yes	Social media	No	Very good	Yes		Strongly Agree	Strongly Agree	Neither Agree nor Disagree	Agree	Strongly agree	Strongly agree	Disagree	Strongly agree	Strongly agree	Neither agree nor disagree	Strongly agree	Strongly agree	Strongly agree	Strongly agree	Strongly agree	Disagree	Disagree	Disagree	Disagree	Agree	Strongly agree	Disagree	Strongly agree	Neither agree nor disagree
24	1	0	1	Yes	Internet	No	Good	Yes		Agree	Neither Agree nor Disagree	Agree	Agree	Agree	Neither Agree nor disagree	Agree	Neither Agree nor disagree	Neither agree nor disagree	Neither agree nor disagree	Agree	Strongly agree	Agree	Agree	Agree	Neither agree nor disagree	Agree	Neither agree nor disagree	Agree	Strongly agree	Agree	Neither agree nor disagree	Neither agree nor disagree	Agree
24	1	0	1	Yes	Internet	No	Good	Yes		Agree	Neither Agree nor Disagree	Agree	Agree	Agree	Neither Agree nor disagree	Agree	Neither Agree nor disagree	Neither agree nor disagree	Neither agree nor disagree	Agree	Strongly agree	Agree	Agree	Agree	Neither agree nor disagree	Agree	Neither agree nor disagree	Agree	Strongly agree	Agree	Neither agree nor disagree	Neither agree nor disagree	Agree
32	0	1	1	Yes	Social media	No	Good	Yes		Agree	Agree	Agree	Agree	Agree	Neither Agree nor disagree	Agree	Agree	Strongly agree	Strongly agree	Strongly agree	Strongly agree	Strongly agree	Strongly agree	Agree	Agree	Agree	Neither agree nor disagree	Agree	Strongly agree	Strongly agree	Neither agree nor disagree	Agree	Agree
60	0	0	1	No		No	Very good	Yes		Strongly Agree	Agree	Strongly Agree	Agree	Agree	Strongly disagree	Strongly disagree	Strongly disagree	Disagree	Agree	Agree	Agree	Neither agree nor disagree	Neither agree nor disagree	Neither agree nor disagree	Agree	Neither agree nor disagree	Disagree	Agree	Agree	Neither agree nor disagree	Neither agree nor disagree	Agree	Agree
34	1	1	1	Yes	Internet	No	Good	Yes		Agree	Agree	Neither Agree nor Disagree	Agree	Agree	Disagree	Disagree	Strongly disagree	Agree	Disagree	Agree	Agree	Agree	Agree	Strongly agree	Neither agree nor disagree	Neither agree nor disagree	Agree	Agree	Agree	Agree	Agree	Agree	Agree
32	1	0	1	Yes	Television	No	Very good	Yes		Agree	Agree	Agree	Neither Agree nor Disagree	Agree	Strongly disagree	Disagree	Disagree	Disagree	Agree	Strongly agree	Agree	Strongly agree	Agree	Disagree	Agree	Agree	Disagree	Strongly agree	Agree	Agree	Disagree	Disagree	Disagree
55	0	0	1	Yes	Radio	No	Good	No	Not confident in the safety of the vaccine	Strongly Agree	Disagree	Strongly Agree	Disagree	Disagree	Disagree	Agree	Disagree	Disagree	Agree	Agree	Agree	Agree	Agree	Agree	Agree	Disagree	Disagree	Strongly agree	Agree	Strongly agree	Strongly agree	Disagree	Disagree
42	0	0	1	Yes	Television	No	Very good	No	Not confident in the safety of the vaccine	Strongly Agree	Disagree	Neither Agree nor Disagree	Neither Agree nor Disagree	Strongly agree	Strongly agree	Strongly disagree	Strongly disagree	Strongly disagree	Agree	Strongly agree	Agree	Neither agree nor disagree	Agree	Strongly agree	Neither agree nor disagree	Neither agree nor disagree	Neither agree nor disagree	Neither agree nor disagree	Strongly agree	Neither agree nor disagree	Neither agree nor disagree	Neither agree nor disagree	Neither agree nor disagree
30	1	0	1	Yes	Internet	No	Very Poor	No	Not confident in the safety of the vaccine	Neither Agree nor Disagree	Neither Agree nor Disagree	Neither Agree nor Disagree	Neither Agree nor Disagree	Agree	Strongly disagree	Strongly disagree	Strongly disagree	Neither agree nor disagree	Neither agree nor disagree	Strongly agree	Neither agree nor disagree	Strongly disagree	Disagree	Neither agree nor disagree	Strongly agree	Strongly agree	Neither agree nor disagree	Strongly agree	Strongly agree	Strongly agree	Neither agree nor disagree	Strongly agree	Neither agree nor disagree
29	0	0	1	Yes	Internet	No	Very good	Yes		Strongly Agree	Strongly Agree	Strongly Agree	Agree	Agree	Agree	Strongly agree	Agree	Strongly disagree	Agree	Agree	Agree	Agree	Strongly agree	Agree	Strongly disagree	Agree	Disagree	Agree	Strongly Disagree	Strongly agree	Strongly disagree	Disagree	Strongly disagree
